# Supplementary material for: Genomic Data Reveal Toxoplasma gondii Differentiation Mutants Are Also Impaired with Respect to Switching into a Novel Extracellular Tachyzoite State
Source: PLoS One. 2010 Dec 30;5(12):e14463. doi: 10.1371/journal.pone.0014463 (PMC3012682; doi:10.1371/journal.pone.0014463)
Supplement: Dataset S1 — GO terms for wild-type state-specific gene sets; ET, IT and B72. (0.14 MB XLS) [file pone.0014463.s006.xls]

## Sheet: ET genes
Release4 ID	Release5 ID	[Product Description]	[Annotated GO Process]	[Predicted GO Process]
20.m03806	TGME49_003540	RNA binding protein, putative	null	null
80.m05396	TGME49_089050	FIK kinase (incomplete catalytic triad)	protein amino acid phosphorylation	protein amino acid phosphorylation
50.m07108	TGME49_045770	hypothetical protein	null	null
59.m03583	TGME49_071490	hypothetical protein	null	null
46.m01598	TGME49_034350	hypothetical protein	null	null
20.m03958	TGME49_006510	peptidase M16 domain containing protein	proteolysis	proteolysis
583.m05682	TGME49_115440	hypothetical protein	null	null
49.m03124	TGME49_039010	hypothetical protein	null	null
59.m03569	TGME49_071330	hypothetical protein	null	null
50.m07652	TGME49_050120	hypothetical protein	null	null
25.m01869	TGME49_009490	hypothetical protein	null	null
641.m01580	TGME49_120490	hypothetical protein	null	null
8.m00185	TGME49_000350	subtilase family serine protease, putative	proteolysis	proteolysis
50.m03090	TGME49_045880	hypothetical protein	null	null
80.m00085	TGME49_089630	hypothetical protein	null	null
38.m01107	TGME49_019640	hypothetical protein	null	null
55.m00229	TGME49_063310	hypothetical protein	null	null
583.m05312	TGME49_109890	hypothetical protein	null	null
113.m00778	TGME49_097410	hypothetical protein	null	null
59.m00035	TGME49_070870	hypothetical protein	null	null
540.m00331	TGME49_104490	hypothetical protein	null	null
52.m01622	TGME49_053940	CAM kinase (incomplete catalytic triad)	protein amino acid phosphorylation	protein amino acid phosphorylation
46.m01628	TGME49_034980	hypothetical protein	null	null
583.m00684	TGME49_114240	general transcription factor IIIC, polypeptide 3, putative	null	null
44.m02583	TGME49_030170	hypothetical protein, conserved	null	null
42.m03462	TGME49_025920	hypothetical protein	null	null
35.m00885	TGME49_016480	NMD3 protein	null	null
33.m01347	TGME49_015210	F-box domain-containing protein	null	null
39.m00619	TGME49_020540	hypothetical protein	null	null
59.m03419	TGME49_068970	hypothetical protein	null	null
20.m05899	TGME49_005480	hypothetical protein	null	null
583.m05667	TGME49_115260	alanine dehydrogenase, putative	null	oxidation reduction, metabolic process
57.m00009	TGME49_066870	major facilitator family protein, putative	null	response to antibiotic, tetracycline transport
583.m05760	TGME49_116560	hypothetical protein	null	null
541.m00139	TGME49_106520	tRNA pseudouridine synthase B, putative	tRNA pseudouridine synthesis	RNA processing, pseudouridine synthesis, RNA modification
20.m03843	TGME49_004040	presenilin 1, putative	null	null
20.m03884	TGME49_005020	hypothetical protein	null	null
80.m03994	TGME49_088800	endonuclease/exonuclease/phosphatase domain-containing protein	null	null
20.m08224	TGME49_003300	hypothetical protein	null	null
59.m03604	TGME49_071990	hypothetical protein	null	null
44.m02540	TGME49_029390	hypothetical protein	null	null
35.m00917	TGME49_016830	hypothetical protein	null	null
541.m01203	TGME49_105930	hypothetical protein	null	null
583.m09137	TGME49_114720	hypothetical protein	ER to Golgi vesicle-mediated transport	ER to Golgi vesicle-mediated transport, transport
42.m05836	TGME49_024620	hypothetical protein	null	null
50.m03181	TGME49_047570	leucine rich repeat protein, putative	null	null
583.m11452	TGME49_111380	hypothetical protein	null	null
76.m00020	TGME49_087220	hypothetical protein, conserved	null	null
145.m00330	TGME49_100050	hypothetical protein	null	null
42.m03509	TGME49_026540	protein kinase	protein amino acid phosphorylation	protein amino acid phosphorylation
50.m05687	TGME49_051520	hypothetical protein	null	null
38.m01058	TGME49_018950	hypothetical protein	null	null
583.m05626	TGME49_114550	hypothetical protein	null	null
26.m00237	TGME49_010310	hypothetical protein	null	null
55.m05046	TGME49_063220	Rhoptry kinase family protein ROP21	protein amino acid phosphorylation	protein amino acid phosphorylation
65.m02512	TGME49_078590	hypothetical protein	null	null
49.m03345	TGME49_043430	OTU-like cysteine protease domain-containing protein	null	null
39.m00794	TGME49_020070	hypothetical protein	null	null
44.m02720	TGME49_032360	RNA polymerase Rpb1 C-terminal repeat domain-containing protein / exonuclease domain-containing protein	transcription from RNA polymerase II promoter	null
57.m03970	TGME49_065800	hypothetical protein	null	null
49.m03293	TGME49_042580	iron only hydrogenase large subunit, C-terminal domain-containing protein	null	null
39.m00359	TGME49_020380	hypothetical protein	null	null
25.m00208	TGME49_009520	hypothetical protein, conserved	null	null
49.m05655, 49.m07249	TGME49_039630	cytidine deaminase, putative	null	null
49.m00068	TGME49_042730	guanylate kinase, putative	null	purine nucleotide metabolic process
55.m04887	TGME49_060470	C2 domain-containing protein	null	null
20.m03943	TGME49_006330	PHD-zinc finger (C3HC4 type) protein, putative	null	null
129.m00247	TGME49_099000	hypothetical protein	null	null
46.m02921	TGME49_034180	hypothetical protein	null	null
49.m03161	TGME49_039620	nucleotidase, putative	nucleotide catabolic process	nucleotide catabolic process
59.m03428	TGME49_069060	hypothetical protein	null	null
50.m03277	TGME49_049030	endonuclease/exonuclease/phosphatase domain-containing protein	null	null
38.m01893	TGME49_019120	hypothetical protein	null	null
76.m02661	TGME49_085920	glutathione S-transferase, putative	null	null
8.m00375	TGME49_000340	hypothetical protein	null	null
59.m03391	TGME49_068590	rhomboid-like protease 4	null	null
42.m03306	TGME49_023750	hypothetical protein, conserved	null	null
33.m01324	TGME49_014960	hypothetical protein	null	null
113.m00778	TGME49_097400	hypothetical protein	null	null
42.m03546	TGME49_027010	Rhoptry kinase family protein ROP30	protein amino acid phosphorylation	protein amino acid phosphorylation
59.m08335	TGME49_070610	hypothetical protein	null	null
55.m08207	TGME49_059950	carbonic anhydrase domain containing protein	one-carbon metabolic process	null
52.m01637	TGME49_054150	hypothetical protein	null	null
583.m05492	TGME49_112510	hypothetical protein	null	double-strand break repair via nonhomologous end joining
57.m01736	TGME49_065290	hypothetical protein	null	null
44.m02611	TGME49_030650	hypothetical protein	null	null
49.m00054	TGME49_043930	hypothetical protein	null	null
59.m07736	TGME49_071340	hypothetical protein, conserved	null	null
583.m05752	TGME49_116440	phosphatidylinositol 3- and 4-kinase domain-containing protein	null	null
583.m05271	TGME49_109100	hypothetical protein	null	null
42.m03508	TGME49_026530	hypothetical protein	null	null
50.m00087	TGME49_051490	hypothetical protein, conserved	null	null
59.m03623	TGME49_072370	hypothetical protein	null	null
52.m01672	TGME49_054710	hypothetical protein	null	null
42.m00006	TGME49_028170	serine/threonine protein phosphatase, putative	null	null
50.m03312	TGME49_049540	hypothetical protein	null	null
583.m05630	TGME49_114700	hypothetical protein	null	null
69.m00262	TGME49_079350	hypothetical protein	null	null
59.m03529	TGME49_070700	hypothetical protein	null	null
49.m05708	TGME49_043240	G-protein beta-subunit, putative	null	null
80.m02124	TGME49_088010	hypothetical protein	null	null
39.m00367	TGME49_020510	hypothetical protein	null	null
583.m05629	TGME49_114670	hypothetical protein	null	null
65.m01135	TGME49_077880	hypothetical protein	null	null
80.m02124	TGME49_088000	hypothetical protein	null	null
25.m01817	TGME49_008550	hypothetical protein	null	null
583.m11483	TGME49_115430	hypothetical protein, conserved	null	null
31.m00093	TGME49_013650	conserved hypothetical ATP binding domain-containing protein	null	null
59.m03649	TGME49_072710	hypothetical protein	regulation of transcription, DNA-dependent	null
207.m00013	TGME49_102000	chaperone clpB protein, putative	null	null
76.m03398	TGME49_085880	hypothetical protein	null	null
148.m00014	TGME49_100660	DNA dependent RNA polymerase beta subunit	transcription	transcription
148.m00016	TGME49_100690	RNA polymerase Rpb1, domain 5 family protein	null	transcription
20.m03764	TGME49_003050	hypothtetical protein, conserved	regulation of transcription, DNA-dependent	null
207.m00013	TGME49_102010	tRNA-Gly	null	null

## Sheet: IT genes
Release4 ID	Release5 ID	[Product Description]	[Annotated GO Process]	[Predicted GO Process]
65.m01152	TGME49_078130	hypothetical protein	null	null
541.m01185	TGME49_105590	ABC transporter, putative	transport	transport
583.m05269	TGME49_109040	hypothetical protein	null	null
59.m03561	TGME49_071200	hypothetical protein	null	null
44.m02814	TGME49_033800	hypothetical protein	null	null
59.m03654	TGME49_072900	DNA repair protein, putative	null	DNA repair, DNA metabolic process
74.m00460	TGME49_082180	hypothetical protein	null	null
38.m00011	TGME49_018780	phosphoserine aminotransferase, putative	metabolic process	metabolic process
41.m01272	TGME49_020930	hypothetical protein, conserved	null	null
35.m00882	TGME49_016450	proteasome subunit alpha type 3, putative	ubiquitin-dependent protein catabolic process	ubiquitin-dependent protein catabolic process, proteolysis involved in cellular protein catabolic process
42.m00008	TGME49_025050	adenosylhomocysteinase, putative	one-carbon metabolic process	one-carbon metabolic process, metabolic process
145.m00338	TGME49_100180	hypothetical protein	null	null
25.m01849	TGME49_009140	anti-silencing protein 1, putative	chromatin assembly or disassembly	chromatin assembly or disassembly
59.m03564	TGME49_071260	hypothetical protein	null	null
55.m00168	TGME49_061950	ATP synthase beta chain, putative	ATP synthesis coupled proton transport	proton transport, ATP synthesis coupled proton transport, ATP metabolic process
50.m03411	TGME49_051740	hypothetical protein	regulation of transcription, DNA-dependent	null
44.m02750	TGME49_032790	hypothetical protein	null	null
583.m05445	TGME49_111690	hypothetical protein	null	null
20.m03654	TGME49_001240	hypothetical protein	null	null
80.m02250	TGME49_089910	hypothetical protein, conserved	null	null
59.m03548	TGME49_071000	hypothetical protein	null	null
52.m01529	TGME49_052200	zinc finger DHHC domain-containing protein	null	null
55.m04694	TGME49_057430	hypothetical protein	null	null
49.m03179	TGME49_039840	hypothetical protein	null	null
44.m06355	TGME49_029010	hypothetical protein	null	null
76.m01625	TGME49_085860	SRS20C	null	null
55.m00072	TGME49_057740	UMP-CMP kinase, putative	nucleobase, nucleoside, nucleotide and nucleic acid metabolic process	null
129.m00256	TGME49_099110	cleft lip and palate transmembrane protein 1, putative	null	null
64.m00327	TGME49_075670	hypothetical protein, conserved	null	null
37.m00770	TGME49_017740	oxoacyl-ACP reductase, putative	metabolic process	fatty acid biosynthetic process, metabolic process
49.m03332	TGME49_043200	hypothetical protein	null	null
49.m07241	TGME49_044300	hypothetical protein	null	null
59.m03454	TGME49_069430	hexaprenyl pyrophosphate synthetase protein, putative	isoprenoid biosynthetic process	isoprenoid biosynthetic process
113.m00009	TGME49_097960	hypothetical protein, conserved	null	null
583.m05694	TGME49_115580	hypothetical protein	null	null
80.m02294	TGME49_090900	NUDIX domain-containing protein	null	null
145.m00592	TGME49_100290	SNARE domain-containing protein	null	null
541.m01166	TGME49_105270	hypothetical protein	null	null
42.m03519	TGME49_026680	hypothetical protein	null	null
44.m02813	TGME49_033790	AGC kinase	protein amino acid phosphorylation	protein amino acid phosphorylation
44.m02770	TGME49_033140	deoxyuridine 5'-triphosphate nucleotidohydrolase, putative	dUTP metabolic process	dUTP metabolic process
50.m00004	TGME49_047460	proliferating cell nuclear antigen 1	regulation of DNA replication	regulation of DNA replication
27.m00852	TGME49_011330	methionine aminopeptidase, putative	proteolysis	cellular process, proteolysis
76.m01563	TGME49_084010	DNA polymerase I, putative	null	null
46.m01744	TGME49_037220	DNA replication licensing factor, putative	photosynthesis, chlorophyll biosynthetic process, DNA replication initiation	DNA replication
72.m00688	TGME49_080710	proteasome A-type and B-type domain-containing protein	ubiquitin-dependent protein catabolic process	proteolysis involved in cellular protein catabolic process
72.m00409	TGME49_080770	regulator of chromosome condensation domain-containing protein	null	null
38.m01105	TGME49_019240	hypothetical protein, conserved	null	translation
41.m01331	TGME49_022020	phosphoglycerate kinase, putative	glycolysis	glycolysis
583.m05340	TGME49_110220	guanylate binding protein, putative	null	null
55.m05021	TGME49_062950	enterophilin-2L, putative	null	null
64.m00323	TGME49_075610	protein kinase	protein amino acid phosphorylation	protein amino acid phosphorylation
80.m00049	TGME49_090200	opine dehydrogenase, putative	null	metabolic process
46.m01642	TGME49_035370	protein kinase	protein amino acid phosphorylation	protein amino acid phosphorylation
551.m00236	TGME49_108060	hypothetical protein	null	null
55.m04950	TGME49_061680	hypothetical protein	null	null
41.m02949	TGME49_021990	hypothetical protein	null	null
55.m04628	TGME49_055680	YbaK / prolyl-tRNA synthetases associated domain containing protein	null	null
80.m04000	TGME49_091060	hypothetical protein	null	null
55.m10333	TGME49_058440	hypothetical protein, conserved	null	null
64.m00345	TGME49_076110	cytochrome b5, putative	null	null
59.m03392	TGME49_068600	DNA polymerase alpha subunit, putative	DNA replication	DNA replication
35.m00851	TGME49_015990	helicase, putative	null	null
583.m11427	TGME49_109150	hypothetical protein, conserved	null	null
583.m05675	TGME49_115360	hypothetical protein	null	null
50.m05612	TGME49_046200	zinc finger (CCCH type) protein, putative	null	null
74.m00448	TGME49_081960	hypothetical protein	null	null
46.m01734	TGME49_037090	hypothetical protein	regulation of transcription, DNA-dependent	null
80.m00078	TGME49_088410	hypothetical protein	null	null
50.m03318	TGME49_049620	histone deacetylase, putative	null	histone deacetylation
52.m00029	TGME49_054880	alpha-galactosidase A, putative	null	carbohydrate metabolic process
20.m00349	TGME49_002370	TCP-1/cpn60 family chaperonin, putative	cellular protein metabolic process	cellular protein metabolic process, protein folding
52.m00027	TGME49_054520	hypothetical protein	null	null
72.m00685	TGME49_080670	hypothetical protein	null	null
83.m01275	TGME49_094610	hypothetical protein, conserved	null	null
542.m00001	TGME49_106930	proteasome subunit beta type 7, putative	ubiquitin-dependent protein catabolic process	proteolysis involved in cellular protein catabolic process
20.m03852	TGME49_004270	hypothetical protein	null	null
35.m01595	TGME49_016000	inner membrane complex protein IMC3	null	null
80.m02201	TGME49_089210	prefoldin subunit, putative	protein folding	protein folding
44.m02519	TGME49_029020	CMGC kinase	protein amino acid phosphorylation	protein amino acid phosphorylation
74.m00455	TGME49_082080	hypothetical protein	null	null
55.m04704	TGME49_057550	hypothetical protein, conserved	null	null
35.m00903	TGME49_016700	peptide deformylase, putative	translation	translation
23.m00001	TGME49_007060	ribonucleotide-diphosphate reductase, small subunit, putative	deoxyribonucleoside diphosphate metabolic process	deoxyribonucleoside diphosphate metabolic process
583.m09204	TGME49_109090	hypothetical protein	null	null
113.m00001	TGME49_097120	hypothetical protein	null	null
33.m01325	TGME49_014970	DNA replication licensing factor, putative	DNA replication initiation, photosynthesis, chlorophyll biosynthetic process	DNA replication initiation, DNA replication
52.m01667	TGME49_054630	CMGC kinase	protein amino acid phosphorylation	protein amino acid phosphorylation
44.m04679	TGME49_030360	hypothetical protein	null	null
44.m02561	TGME49_029780	galactokinase, putative	phosphorylation	metabolic process, phosphorylation
83.m00009	TGME49_093730	DHHC zinc finger domain-containing protein	null	null
65.m01205	TGME49_078970	ICE-like protease (caspase) p20 domain-containing protein	proteolysis	proteolysis
50.m03192	TGME49_047690	p-type ATPase2, putative	null	ATP biosynthetic process, phospholipid transport
583.m05684	TGME49_115470	hypothetical protein	null	null
645.m00326	TGME49_121640	cell division protein 48, putative	null	null
20.m03673	TGME49_001760	hypothetical protein	null	null
42.m03520	TGME49_026690	hypothetical protein	null	null
80.m00050	TGME49_090010	proteasome subunit beta type 1, putative	ubiquitin-dependent protein catabolic process	proteolysis involved in cellular protein catabolic process
49.m03416	TGME49_044500	tubulin-tyrosine ligase family protein	protein modification process	protein modification process
44.m00031	TGME49_031630	membrane skeletal protein IMC1, putative	null	null
641.m00192	TGME49_118410	TCP-1/cpn60 family chaperonin, putative	cellular protein metabolic process	cellular protein metabolic process, protein folding
41.m01283	TGME49_021250	hypothetical protein	null	null
44.m02530	TGME49_029260	hypothetical protein	null	null
641.m01532	TGME49_119710	kinesin motor domain-containing protein	microtubule-based movement	microtubule-based movement
55.m04628	TGME49_055690	2C-methyl-D-erythritol 2,4-cyclodiphosphate synthase domain-containing protein	terpenoid biosynthetic process	terpenoid biosynthetic process
44.m02674	TGME49_031800	hypothetical protein	null	null
76.m00012	TGME49_086140	hypothetical protein	null	null
31.m00903	TGME49_013920	hypothetical protein	null	null
44.m00004	TGME49_031640	membrane skeletal protein IMC1	null	null
583.m05407	TGME49_111090	ubiquitin carboxyl-terminal hydrolase, putative	ubiquitin-dependent protein catabolic process	ubiquitin-dependent protein catabolic process
74.m00455	TGME49_082070	hypothetical protein	null	null
44.m00032	TGME49_031350	glucosamine--fructose-6-phosphate aminotransferase (isomerizing), putative	carbohydrate metabolic process, metabolic process	carbohydrate metabolic process, metabolic process
65.m01964	TGME49_078510	protein phosphatase 2C, putative	null	null
86.m00377	TGME49_095620	zinc finger (CCCH type) protein, putative	null	null
44.m02700	TGME49_032060	peptidase family T4, putative	null	null
31.m00939	TGME49_012770	hypothetical protein	null	null
49.m07245	TGME49_041000	hypothetical protein	null	null
8.m00191	TGME49_000430	deoxycytidylate deaminase, putative	null	null
44.m04627	TGME49_032130	hypothetical protein, conserved	null	null
59.m03654	TGME49_072890	RNA recognition motif domain-containing protein	null	null
583.m05356	TGME49_110420	hypothetical protein	null	null
542.m00223	TGME49_106970	thymidylate kinase, putative	dTDP biosynthetic process, dTTP biosynthetic process	null
76.m01662	TGME49_086500	hypothetical protein	null	null
59.m03359	TGME49_068000	hypothetical protein	null	null
35.m00848	TGME49_015940	acetyl-CoA transporter, putative	null	null
42.m07402	TGME49_024910	CutA1 divalent ion tolerance domain-containing protein	response to metal ion	response to metal ion
44.m02555	TGME49_029650	machado-joseph disease protein, putative	null	null
59.m00029	TGME49_069340	hypothetical protein	null	null
49.m05705	TGME49_042860	plectin, putative	null	vesicle-mediated transport
20.m03798	TGME49_003450	hypothetical protein, conserved	null	null
52.m01583	TGME49_053380	hypothetical protein	regulation of transcription, DNA-dependent	null
25.m01851	TGME49_009160	glycylpeptide N-tetradecanoyltransferase, putative	N-terminal protein myristoylation	N-terminal protein myristoylation
50.m00068	TGME49_048850	methionine aminopeptidase, putative	proteolysis	cellular process, proteolysis
39.m00350	TGME49_020270	hypothetical protein, conserved	null	null
33.m01313	TGME49_014850	1-deoxy-D-xylulose 5-phosphate reductoisomerase, putative	null	metabolic process, isoprenoid biosynthetic process
55.m04896	TGME49_060580	hypothetical protein	null	null
37.m01278	TGME49_017750	hypothetical protein	null	null
583.m11445	TGME49_110230	hypothetical protein, conserved	null	null
20.m05946	TGME49_006410	hypothetical protein	null	null
80.m02122	TGME49_087970	hypothetical protein	null	null
76.m01597	TGME49_085290	hypothetical protein	null	null
59.m03664	TGME49_073120	SRS30C	null	null
641.m01483	TGME49_118470	hypothetical protein	regulation of transcription, DNA-dependent	null
583.m05578	TGME49_113790	hypothetical protein	null	null
55.m10245	TGME49_060880	hypothetical protein	null	null
57.m01840	TGME49_067140	SRS38B	null	null
177.m00020	TGME49_101890	hypothetical protein	null	null
59.m03483	TGME49_069910	hypothetical protein	null	null

## Sheet: B72 genes
Release4 ID	Release5 ID	[Product Description]	[Annotated GO Process]	[Predicted GO Process]
583.m05285	TGME49_109320	SRS domain-containing protein	null	null
583.m05286	TGME49_109330	hypothetical protein	null	null
65.m01149	TGME49_078090	hypothetical protein	null	null
65.m01148	TGME49_078080	hypothetical protein	null	null
86.m00898	TGME49_095960	hypothetical protein, conserved	null	null
86.m00843	TGME49_095950	hypothetical protein	null	null
50.m05652	TGME49_048730	oocyst wall protein, putative	null	null
55.m08216	TGME49_055620	hypothetical protein	null	null
44.m02724	TGME49_032420	hypothetical protein	null	null
583.m00020	TGME49_116190	superoxide dismutase, putative	superoxide metabolic process	superoxide metabolic process, oxidation reduction
8.m00189	TGME49_000390	hypothetical protein	null	null
72.m00003	TGME49_080580	p18 surface antigen	null	null
57.m01804	TGME49_066700	hypothetical protein	null	null
583.m05422	TGME49_111300	cAMP-dependent protein kinase regulatory subunit, putative	null	regulation of protein amino acid phosphorylation
583.m05685	TGME49_115480	acyl-CoA oxidase, putative	null	metabolic process
113.m01290	TGME49_097680	calmodulin, putative	null	null
83.m01218	TGME49_093500	hypothetical protein	null	null
641.m01540	TGME49_119890	hypothetical protein	null	null
23.m00015	TGME49_007150	SRS49C (= SAG2D)	null	null
55.m00009	TGME49_059020	bradyzoite antigen, putative	null	null
49.m05712	TGME49_043720	peroxisomal biogenesis factor 11 domain-containing protein	peroxisome fission	peroxisome fission
65.m02524	TGME49_077810	hypothetical protein	null	null
49.m03125	TGME49_039020	ATP-binding cassette protein subfamily B member 2	transport	transport
55.m04652	TGME49_056800	hypothetical protein	null	null
59.m03411	TGME49_068860	enolase 1	glycolysis	glycolysis
55.m04942	TGME49_061580	histone H2A, putative	null	nucleosome assembly
80.m00092	TGME49_091170	hypothetical protein	null	null
55.m05090	TGME49_063820	ATP-dependent RNA helicase, putative	null	null
31.m00931	TGME49_013070	hypothetical protein, conserved	null	protein complex assembly
44.m05919	TGME49_030600	hypothetical protein	null	null
49.m03279	TGME49_042260	hypothetical protein	null	null
542.m00227	TGME49_107030	purine nucleoside phosphorylase	nucleoside metabolic process	nucleoside metabolic process
44.m02724	TGME49_032430	hypothetical protein	null	null
541.m01214	TGME49_106070	hypothetical protein	null	null
37.m01061	TGME49_017490	hypothetical protein	null	null
541.m01154	TGME49_105100	hypothetical protein	null	null
44.m04689	TGME49_029410	hypothetical protein	null	null
25.m00004	TGME49_008850	SRS11 (= SAG2B)	null	null
20.m03784	TGME49_003290	hypothetical protein	null	null
38.m01099	TGME49_018930	hypothetical protein	null	null
80.m02300	TGME49_090970	serine palmitoyltransferase, putative	biosynthetic process	biosynthetic process
55.m05056	TGME49_063380	NLI interacting factor-like phosphatase domain-containing protein	null	null
80.m02311	TGME49_091130	glutamic acid-rich protein, putative	null	null
20.m03807	TGME49_003580	NAD-binding domain-containing protein	cellular metabolic process, steroid biosynthetic process	metabolic process
38.m02376	TGME49_018470	protein disulfide-isomerase, putative	null	cell redox homeostasis
645.m00317	TGME49_121480	SRS12B	null	null
50.m03078	TGME49_045600	hypothetical protein	null	null
44.m02638	TGME49_031090	hypothetical protein	null	null
59.m06117	TGME49_069610	hypothetical protein	null	null
641.m01563	TGME49_120200	SRS16A	null	null
57.m03099	TGME49_066980	hypothetical protein	null	null
55.m04764	TGME49_058510	cAMP-specific phosphodiesterase, putative	signal transduction	signal transduction, ion transport
20.m03909	TGME49_005430	isovaleryl-CoA dehydrogenase, putative	null	metabolic process
52.m02714	TGME49_054790	hypothetical protein	null	null
583.m05655	TGME49_115100	hypothetical protein	null	null
37.m01280	TGME49_017940	hypothetical protein	null	null
49.m07228	TGME49_041130	hypothetical protein	null	null
83.m01273	TGME49_094580	hypothetical protein	null	null
20.m05987	TGME49_002970	hypothetical protein	null	null
64.m00574	TGME49_075660	hypothetical protein	null	null
76.m03671	TGME49_085470	Patched family domain containing protein	null	null
55.m10289	TGME49_058120	Pex2 / Pex12 amino terminal domain-containing protein	peroxisome organization	peroxisome organization
25.m01785	TGME49_007850	hypothetical protein	null	null
50.m05644	TGME49_048900	hypothetical protein	null	null
83.m01273	TGME49_094590	hypothetical protein	null	null
50.m03127	TGME49_046640	hypothetical protein	null	null
162.m00311	TGME49_101160	SRS19C (= SRS7)	null	null
59.m03382	TGME49_068360	hypothetical protein	null	null
65.m01086	TGME49_076850	late embryogenesis abundant domain-containing protein	null	null
583.m05771	TGME49_116700	hypothetical protein	null	null
49.m03199	TGME49_040310	hypothetical protein	null	null
25.m01768	TGME49_007660	kinesin motor domain-containing protein	microtubule-based movement	microtubule-based movement
59.m03446	TGME49_069310	D13, putative	null	null
25.m01739	TGME49_007410	intraflagellar transport particle protein, putative	null	null
41.m01378	TGME49_022940	oocyst wall protein, putative	null	null
42.m05839	TGME49_024930	jmjC domain-containing protein	null	null
59.m03478	TGME49_069850	hypothetical protein	null	null
583.m05478	TGME49_112320	hypothetical protein	null	null
59.m03629	TGME49_072430	membrane-attack complex / perforin domain-containing protein	null	null
59.m03663	TGME49_073110	SRS30D	null	null
583.m09151	TGME49_116510	hypothetical protein	null	null
20.m03960	TGME49_006550	hypothetical protein	null	null
52.m01579	TGME49_053340	hypothetical protein	null	null
39.m00355	TGME49_020340	hypothetical protein	null	null
44.m04700	TGME49_033060	hypothetical protein	null	null
42.m03277	TGME49_023430	hypothetical protein	null	oxidation reduction
59.m03727	TGME49_074140	RNA recognition motif-containing protein	null	null
20.m03694	TGME49_002100	hypothetical protein	null	null
42.m03366	TGME49_024630	hypothetical protein	null	null
20.m05970	TGME49_003200	leucine rich repeat protein, putative	null	null
49.m03400	TGME49_044260	hypothetical protein	null	null
20.m03767	TGME49_003110	citrate synthase, putative	cellular carbohydrate metabolic process	cellular carbohydrate metabolic process
20.m05920	TGME49_005520	hypothetical protein	null	null
33.m01346	TGME49_015190	hypothetical protein	null	null
23.m00152	TGME49_007160	SRS49D (= SAG2C)	null	null
86.m00386	TGME49_095720	sulfite oxidase, putative	null	oxidation reduction
55.m04769	TGME49_058550	SRS28 (= SporoSAG)	null	null
541.m02047	TGME49_106500	hypothetical protein	null	null
50.m07082	TGME49_050920	hypothetical protein	null	null
44.m02535	TGME49_029330	haloacid dehalogenase-like hydrolase domain containing protein	null	metabolic process
50.m03322	TGME49_049660	hypothetical protein	null	null
42.m07444	TGME49_027370	X-Pro dipeptidyl-peptidase domain-containing protein	proteolysis	metabolic process, proteolysis
551.m00223	TGME49_107790	hypothetical protein	null	null
145.m00588	TGME49_100130	apical membrane antigen, putative	pathogenesis	pathogenesis
541.m02516	TGME49_104920	hypothetical protein, conserved	null	null
38.m01902	TGME49_019660	membrane attachment protein, putative	null	null
20.m03897	TGME49_005260	hypothetical protein	null	ion transport
74.m00446	TGME49_081930	surface antigen, putative	null	null
583.m05610	TGME49_114330	ABC transporter, putative	transport	transport
547.m00111	TGME49_107590	hypothetical protein	null	null
44.m04656	TGME49_033360	hypothetical protein	null	null
31.m00940	TGME49_012740	phenylalanine-4-hydroxylase, putative	aromatic amino acid family metabolic process	oxidation reduction
52.m01629	TGME49_054020	dynein intermediate chain, putative	null	null
25.m02918	TGME49_007470	hypothetical protein	null	null
37.m00740	TGME49_017410	hypothetical protein	null	null
31.m00906	TGME49_013780	molybdopterin synthase, putative	null	Mo-molybdopterin cofactor biosynthetic process
57.m01802	TGME49_066670	hypothetical protein	null	null
20.m03886	TGME49_005050	hypothetical protein	null	null
44.m00019	TGME49_030130	hypothetical protein	null	null
31.m00935	TGME49_012970	protein kinase (incomplete catalytic triad)	protein amino acid phosphorylation	protein amino acid phosphorylation
641.m03157	TGME49_118180	hypothetical protein, conserved	null	null
8.m00188	TGME49_000380	myb-like DNA binding domain-containing protein	null	null
57.m00029	TGME49_066860	BTB/POZ domain-containing protein	null	null
541.m02514	TGME49_105890	hypothetical protein, conserved	null	null
44.m02622	TGME49_030900	hypothetical protein	null	null
65.m01165	TGME49_078340	hypothetical protein	null	null
23.m00149	TGME49_007130	SRS49A (= SAG2Y)	null	null
65.m00007	TGME49_076920	protein phosphatase 2C, putative	null	null
25.m01891	TGME49_009810	hypothetical protein	null	null
65.m01093	TGME49_076960	hypothetical protein, conserved	null	null
113.m00774	TGME49_097340	hypothetical protein	null	null
27.m00839	TGME49_011050	AAA family ATPase domain-containing protein	null	null
42.m03416	TGME49_025290	nucleoside-triphosphatase, putative	null	null
25.m01825	TGME49_008760	hypothetical protein	null	null
49.m03214	TGME49_040470	hypothetical protein	null	null
35.m00017	TGME49_017040	hypothetical protein	null	null
541.m01237	TGME49_106450	short chain dehydrogenase family protein, putative	metabolic process	metabolic process
65.m00013	TGME49_077930	hypothetical protein	null	null
55.m04916	TGME49_061040	hypothetical protein	null	null
583.m00700	TGME49_116290	hypothetical protein	null	null
83.m01210	TGME49_093420	hypothetical protein, conserved	null	null
25.m02918	TGME49_007480	hypothetical protein	null	chitin metabolic process
46.m01731	TGME49_037070	hypothetical protein	null	null
641.m01505	TGME49_118750	deoxyribose-phosphate aldolase, putative	null	null
59.m06103	TGME49_071320	hypothetical protein	null	null
46.m01663	TGME49_035640	formyl transferase domain-containing protein	biosynthetic process	biosynthetic process
44.m02764, 44.m04662	TGME49_033040	calcium/calmodulin-dependent 3',5'-cyclic nucleotide phosphodiesterase, putative	signal transduction	signal transduction
33.m01374	TGME49_015540	hypothetical protein, conserved	null	null
39.m00361	TGME49_020420	3'5'-cyclic nucleotide phosphodiesterase, putative	signal transduction	signal transduction
44.m02598	TGME49_030460	dpy-30 motif-containing protein	null	metabolic process
59.m03630	TGME49_072440	hypothetical protein	null	null
20.m03719	TGME49_002430	hypothetical protein	null	null
583.m05779	TGME49_116890	hypothetical protein	null	null
641.m01546	TGME49_119970	serine protease/subtilase, putative	null	proteolysis
86.m00371	TGME49_095430	hypothetical protein	null	null
49.m05641	TGME49_038200	alpha/beta hydrolase fold domain containing protein	metabolic process	metabolic process
44.m04666	TGME49_032400	PAN domain-containing protein	null	blood coagulation, proteolysis
38.m02530	TGME49_018320	hypothetical protein	null	null
641.m02559	TGME49_120090	hypothetical protein	null	null
41.m02360	TGME49_021310	aminopeptidase N, putative	null	null
49.m03331	TGME49_043190	hypothetical protein	null	null
72.m00004	TGME49_080570	bradyzoite surface antigen	null	null
583.m05523	TGME49_113050	short-chain dehydrogenase/reductase family protein, putative	metabolic process	metabolic process
42.m03277	TGME49_023420	DnaJ domain-containing protein	null	null
583.m09133	TGME49_114250	hypothetical protein	null	null
641.m01481	TGME49_118450	zinc finger (C3HC4 RING finger) protein, putative	null	null
55.m04865	TGME49_060190	microneme protein, putative	null	null
49.m03153	TGME49_039510	hypothetical protein	null	null
76.m01685	TGME49_086930	dynein heavy chain, putative	microtubule-based movement	microtubule-based movement
42.m03305	TGME49_023740	hypothetical protein	null	null
55.m05058	TGME49_063410	scavenger receptor protein SR2	null	null
541.m01221	TGME49_106230	hypothetical protein	null	null
57.m01807	TGME49_066740	DNA/RNA binding protein, putative	null	null
20.m03807	TGME49_003570	acyltransferase, putative	metabolic process	metabolic process
76.m01696	TGME49_087250	hypothetical protein	null	null
25.m01822	TGME49_008730	hypothetical protein	null	null
46.m00013	TGME49_035000	hypothetical protein	null	null
59.m07737	TGME49_071310	hypothetical protein, conserved	null	null
20.m03865	TGME49_004420	oocyst wall protein COWP, putative	null	null
583.m05427	TGME49_111370	methylmalonate-semialdehyde dehydrogenase, putative	metabolic process	metabolic process, oxidation reduction, valine metabolic process
583.m09130	TGME49_113840	hypothetical protein	null	null
583.m05692	TGME49_115560	ABC transporter, putative	null	null
55.m04789	TGME49_058810	SRS27B	null	null
49.m03159	TGME49_039600	Rhoptry kinase family protein ROP23 (incomplete catalytic triad)	null	protein amino acid phosphorylation
52.m01578	TGME49_053330	Rhoptry kinase family protein, truncated (incomplete catalytic triad)	null	protein amino acid phosphorylation
641.m01570	TGME49_120270	hypothetical protein	null	null
41.m01304	TGME49_021550	CMGC kinase, MAPK family, MEK kinase-related (incomplete catalytic triad)	protein amino acid phosphorylation	protein amino acid phosphorylation
44.m02541	TGME49_029400	cAMP-specific phosphodiesterase	signal transduction	signal transduction, ion transport
46.m01644	TGME49_035390	PAN domain-containing protein	null	blood coagulation, proteolysis
583.m05759	TGME49_116550	hypothetical protein	null	null
46.m01670	TGME49_035860	subtilisin-like protease, putative	proteolysis	proteolysis
50.m07080	TGME49_051830	hypothetical protein, conserved	null	null
55.m05023	TGME49_062970	zinc finger (CCCH type) protein, putative	null	null
65.m01200	TGME49_078910	O-acetylserine (thiol) lyase, putative	metabolic process	metabolic process
52.m01568	TGME49_053150	oxidoreductase, putative	null	null
583.m05680	TGME49_115410	SRS53F	null	null
83.m01239	TGME49_093790	hypothetical protein	null	null
583.m09152	TGME49_116580	hypothetical protein	null	null
20.m03897	TGME49_005270	cation channel domain-containing protein	ion transport	ion transport
162.m00511	TGME49_101240	hypothetical protein	null	null
583.m05316	TGME49_109930	alpha-N-acetylgalactosaminidase, putative	carbohydrate metabolic process	carbohydrate metabolic process
35.m00032	TGME49_016140	ankyrin repeat-containing protein	null	null
162.m00313	TGME49_101180	SRS19F	null	null
57.m01780	TGME49_066270	2-methylbutyryl-CoA dehydrogenase, putative	null	metabolic process
583.m05522	TGME49_113040	hypothetical protein	null	null
583.m05335	TGME49_110160	piwi-PAZ domain-containing protein	null	null
35.m00865	TGME49_016160	hypothetical protein	null	null
74.m00452	TGME49_082000	hypothetical protein	null	null
49.m03092	TGME49_038210	microneme protein, putative	null	null
74.m00761	TGME49_081590	hypothetical protein	null	null
44.m02765	TGME49_033070	phosphodiesterase, putative	signal transduction	signal transduction
49.m03093	TGME49_038220	microneme protein, putative	null	null
641.m01467	TGME49_118240	tubulin-tyrosine ligase family protein	protein modification process	protein modification process
59.m03417	TGME49_068930	hypothetical protein	null	null
57.m01889	TGME49_065060	hypothetical protein	null	null
59.m03434	TGME49_069160	hypothetical protein, conserved	null	null
44.m02825	TGME49_033950	hypothetical protein	null	null
20.m05926	TGME49_005210	hypothetical protein	null	null
25.m01903	TGME49_009980	Rhoptry kinase family protein ROP42 (incomplete catalytic triad)	protein amino acid phosphorylation	protein amino acid phosphorylation
59.m03431	TGME49_069120	oxidoreductase, putative	metabolic process	metabolic process
50.m03429	TGME49_051960	SRS59B	null	null
42.m03338	TGME49_024170	SRS domain-containing protein	null	null
74.m00464	TGME49_082200	clpB protein, putative	protein metabolic process	protein metabolic process
65.m02538	TGME49_078980	hypothetical protein, conserved	null	null
49.m05651	TGME49_039430	hypothetical protein, conserved	null	null
20.m03802	TGME49_003500	alanine dehydrogenase, putative	null	metabolic process
33.m01374	TGME49_015550	hypothetical protein	null	null
55.m04853	TGME49_059960	GDA1/CD39 (nucleoside phosphatase) family domain containing protein	null	null
57.m01717	TGME49_065030	hypothetical protein	null	null
541.m02037	TGME49_104930	hypothetical protein	null	null
59.m03697	TGME49_073740	acetyl-CoA acyltransferase B, putative	null	metabolic process
80.m05025	TGME49_088490	hypothetical protein, conserved	null	null
20.m05972	TGME49_003250	hypothetical protein	null	null
57.m01785	TGME49_066330	hypothetical protein	null	null
55.m05058	TGME49_063400	hypothetical protein	null	RNA modification, pseudouridine synthesis
25.m01805	TGME49_008380	hypothetical protein	null	null
80.m00010	TGME49_091040	lactate dehydrogenase	null	cellular carbohydrate metabolic process, glycolysis, metabolic process, carbohydrate metabolic process
65.m02534	TGME49_078460	hypothetical protein	null	null
49.m07234	TGME49_043370	hypothetical protein, conserved	null	null
59.m03719	TGME49_074030	hypothetical protein	null	null
44.m02672	TGME49_031780	hypothetical protein	null	null
52.m01675	TGME49_054750	hypothetical protein, conserved	null	null
50.m05613	TGME49_046110	hypothetical protein	null	null
49.m03083	TGME49_038060	EF-hand domain-containing protein	null	null
83.m01305, 83.m02719	TGME49_095020	hypothetical protein	null	null
42.m03366	TGME49_024640	zinc finger (CCCH type) protein, putative	null	null
23.m00150	TGME49_007140	SRS49B (= SAG2X)	null	null
52.m01566	TGME49_053120	hypothetical protein	null	transport
74.m00435	TGME49_081560	hypothetical protein	null	null
46.m01663	TGME49_035650	methionyl-tRNA formyltransferase, putative	transport	transport
50.m03073	TGME49_045530	hypothetical protein	null	null
65.m00020	TGME49_078680	hypothetical protein	null	null
76.m03405	TGME49_084550	EF hand domain-containing protein	null	null
57.m01722	TGME49_065120	hypothetical protein, conserved	null	null
39.m00369	TGME49_020560	hypothetical protein	null	null
44.m02599	TGME49_030470	Rhoptry kinase family protein ROP46, putative	protein amino acid phosphorylation	protein amino acid phosphorylation
48.m00098	TGME49_037860	CAM Kinase, RAD family	protein amino acid phosphorylation	protein amino acid phosphorylation
52.m01553	TGME49_052640	plasma-membrane H+-ATPase, putative	cation transport, metabolic process	cation transport, ATP biosynthetic process, metabolic process
80.m03976	TGME49_089660	hypothetical protein	null	null
52.m02726	TGME49_053680	hypothetical protein	null	null
50.m03262	TGME49_048820	hypothetical protein	null	null
83.m01259	TGME49_094320	oxysterol-binding protein domain-containing protein	steroid metabolic process	steroid metabolic process
42.m03554	TGME49_027100	glutaredoxin, putative	cell redox homeostasis	cell redox homeostasis
540.m00191	TGME49_104480	3-oxo-5 alpha-steroid delta 4-dehydrogenase alpha 2, putative	lipid metabolic process	lipid metabolic process
162.m00309	TGME49_101140	SRS19A	null	null
8.m00190	TGME49_000400	protein phosphatase 2A, putative	null	null
59.m03610	TGME49_072200	AGC kinase	protein amino acid phosphorylation	protein amino acid phosphorylation
83.m01238	TGME49_093780	hypothetical protein	null	null
74.m00449	TGME49_081970	adenylate kinase, putative	nucleobase, nucleoside, nucleotide and nucleic acid metabolic process	null
35.m00898	TGME49_016640	homoserine kinase, putative	phosphorylation	phosphorylation, threonine metabolic process
50.m03226	TGME49_048330	zinc finger (C3HC4 RING finger) protein, putative	null	null
55.m04630	TGME49_055710	ULK kinase	protein amino acid phosphorylation	protein amino acid phosphorylation
20.m03697	TGME49_002140	enoyl-CoA hydratase/isomerase family protein, putative	metabolic process	metabolic process
42.m03317	TGME49_023900	hypothetical protein	null	null
113.m00783	TGME49_097480	hypothetical protein	null	null
49.m03105	TGME49_038480	SRS22D	null	null
49.m07224	TGME49_040230	hypothetical protein	null	null
38.m01041	TGME49_018290	WD-repeat protein, putative	null	null
76.m01556	TGME49_083810	hypothetical protein	null	null
49.m03119	TGME49_038960	hypothetical protein	null	null
59.m03406	TGME49_068790	hypothetical protein	null	null
49.m03135	TGME49_039270	hypothetical protein	null	null
76.m01577	TGME49_084600	plasma-membrane H+-ATPase, putative	metabolic process, cation transport	metabolic process, cation transport, ATP biosynthetic process
33.m01371	TGME49_015500	hypothetical protein	null	null
83.m02712	TGME49_093800	hypothetical protein	null	null
20.m00337	TGME49_003720	vitamin K epoxide reductase complex subunit 1, putative	null	null
49.m03102	TGME49_038440	SRS22A	null	null
83.m00007	TGME49_094300	hypothetical protein	null	null
59.m03459	TGME49_069600	biotin carboxyl carrier protein, putative	null	null
83.m02693	TGME49_094240	hypothetical protein	null	null
49.m03369	TGME49_043740	flagellar WD-repeat protein PF20, putative	null	null
541.m02517	TGME49_104940	hypothetical protein, conserved	null	null
113.m00783	TGME49_097490	hypothetical protein	null	null
50.m03246	TGME49_048590	EF hand domain-containing protein	null	null
541.m02525	TGME49_106240	hypothetical protein	null	null
583.m11422	TGME49_109860	hypothetical protein	null	null
49.m05650	TGME49_039280	hypothetical protein	null	null
38.m01104	TGME49_019220	hypothetical protein	null	null
59.m03458	TGME49_069590	14-3-3 protein, putative	null	null
55.m00162	TGME49_061650	hypothetical protein	null	null
55.m08209	TGME49_059620	hypothetical protein	null	null
162.m00002, 162.m00506	TGME49_101210	NAD(P) transhydrogenase, alpha subunit, putative	null	proton transport, oxidation reduction, metabolic process
49.m07199	TGME49_040580	hypothetical protein	null	null
59.m03587	TGME49_071750	calmodulin, putative	null	null
55.m04716	TGME49_057720	phospholipid-transporting P-type ATPase, putative	null	ATP biosynthetic process
49.m03245	TGME49_040930	molybdenum cofactor biosynthesis protein c, putative	Mo-molybdopterin cofactor biosynthetic process	Mo-molybdopterin cofactor biosynthetic process
25.m01888	TGME49_009760	hypothetical protein	null	null
33.m01346	TGME49_015180	hypothetical protein	null	null
49.m03341	TGME49_043380	hypothetical protein	null	null
80.m02339	TGME49_091910	hypothetical protein	null	null
83.m01227	TGME49_093620	hypothetical protein	null	null
49.m07181	TGME49_044340	hypothetical protein	null	null
80.m03937	TGME49_088480	hypothetical protein	null	null
35.m00893	TGME49_016610	hypothetical protein	null	methylation
113.m01577	TGME49_097280	hypothetical protein, conserved	null	null
55.m04909	TGME49_060830	hypothetical protein	null	null
52.m00020	TGME49_053710	hypothetical protein	null	null
46.m01618	TGME49_034570	peroxisomal multifunctional enzyme type 2, putative	metabolic process	metabolic process
38.m01057	TGME49_018910	hypothetical protein	null	null
59.m03720	TGME49_074040	hypothetical protein	null	null
55.m00239	TGME49_062890	hypothetical protein	null	null
72.m00387	TGME49_080500	sulfate transporter, putative	transport	transport
46.m02888	TGME49_037170	hypothetical protein	null	null
38.m01090	TGME49_018510	hypothetical protein, conserved	null	null
55.m04727	TGME49_057970	hypothetical protein	null	null
129.m00520	TGME49_099220	hypothetical protein, conserved	null	null
20.m00351	TGME49_002020	hypothetical protein	null	null
80.m02151	TGME49_088470	hypothetical protein	null	null
27.m00090	TGME49_011280	hypothetical protein	null	null
49.m03349	TGME49_043470	hypothetical protein	null	null
72.m00683	TGME49_080680	hypothetical protein	null	null
37.m01274	TGME49_017420	hypothetical protein, conserved	null	null
57.m01839	TGME49_067130	SRS38A	null	null
55.m10291	TGME49_058370	Rhoptry kinase family protein ROP28	protein amino acid phosphorylation	protein amino acid phosphorylation
50.m03365	TGME49_050720	intraflagellar transport protein component IFT74/72, putative	null	null
113.m01580	TGME49_097090	hypothetical protein, conserved	null	null
46.m03680	TGME49_034940	hypothetical protein	null	null
31.m01831	TGME49_013470	hypothetical protein	null	null
55.m00013	TGME49_061240	histone H3	null	nucleosome assembly
59.m03377	TGME49_068310	oocyst wall protein, putative	null	chitin metabolic process
583.m05287	TGME49_109350	SRS domain-containing protein	null	null
23.m00155	TGME49_007210	hypothetical protein	null	null
86.m00392	TGME49_095920	hypothetical protein, conserved	null	null
25.m01841	TGME49_009040	ankyrin repeat-containing protein	null	null
59.m07772	TGME49_069470	hypothetical protein	null	null
83.m01272	TGME49_094570	rhodanese-like domain containing protein	null	null
20.m05941	TGME49_006570	kinesin, putative	microtubule-based movement	microtubule-based movement
65.m01971	TGME49_078120	SCP-like extracellular domain-containing protein	null	null
41.m01265	TGME49_020840	threonine synthase, putative	metabolic process	metabolic process
641.m01562	TGME49_120190	SRS16B (= SRS9)	null	null
65.m01168	TGME49_078380	hypothetical protein	null	null
49.m03275	TGME49_042110	Rhoptry kinase family protein ROP38	protein amino acid phosphorylation	protein amino acid phosphorylation
113.m01573	TGME49_097910	hypothetical protein	null	null
64.m00580	TGME49_076160	hypothetical protein	null	null
76.m02659	TGME49_086040	hypothetical protein	null	null
48.m00177	TGME49_037900	hypothetical protein	null	null
583.m11430	TGME49_109030	hypothetical protein, conserved	null	null
80.m02121	TGME49_087960	hypothetical protein	null	null
41.m01360	TGME49_022370	SRS13	null	null
65.m01169	TGME49_078390	hypothetical protein	null	null
583.m11421	TGME49_110090	hypothetical protein	null	null
46.m03690	TGME49_036880	hypothetical protein, conserved	null	null
26.m00239	TGME49_010330	SRS37B	null	null
42.m05854	TGME49_024790	SRS40A	null	null
49.m03106	TGME49_038490	SRS22E	null	null
26.m00238	TGME49_010320	SRS37A	null	null
49.m07214	TGME49_038160	hypothetical protein	null	null
59.m07739	TGME49_071010	hypothetical protein, conserved	null	null
65.m01166	TGME49_078350	hypothetical protein	null	null
20.m05974	TGME49_004010	hypothetical protein	null	null
55.m10243	TGME49_061390	hypothetical protein, conserved	null	null
583.m11432	TGME49_108820	hypothetical protein, conserved	null	null
42.m00002	TGME49_024750	SRS40F	null	null
57.m01886	TGME49_064630	hypothetical protein	null	null
38.m01109	TGME49_019610	hypothetical protein	null	null
63.m00338	TGME49_075360	SRS47D	null	null
74.m00764	TGME49_082030	hypothetical protein	null	null
641.m01568	TGME49_120250	SRS15A	null	null
641.m01566	TGME49_120230	SRS15C	null	null
46.m01662	TGME49_035630	hypothetical protein	null	null
38.m01899	TGME49_019740	hypothetical protein	null	null
20.m03681	TGME49_001850	peroxisome biogenesis factor 7, putative	null	null
55.m10277	TGME49_056330	hypothetical protein	null	null
20.m05898	TGME49_005530	hypothetical protein	null	null
113.m01591	TGME49_097820	armadillo/beta-catenin-like repeat protein	null	null
59.m06089	TGME49_073650	hypothetical protein	null	null
29.m00019	TGME49_012420	hypothetical protein	null	null
57.m01861	TGME49_067470	hypothetical protein	null	null
76.m01673	TGME49_086670	hypothetical protein	null	null
107.m00007	TGME49_096650	hypothetical protein	null	null
57.m00020	TGME49_064810	hypothetical protein	null	null
41.m01322	TGME49_021840	hypothetical protein	null	null
57.m01786	TGME49_066340	hypothetical protein	null	null
645.m00331	TGME49_121700	hypothetical protein	null	null
52.m02676	TGME49_052260	hypothetical protein	null	null
55.m04926	TGME49_061250	histone H2A, putative	null	nucleosome assembly
49.m03384	TGME49_044030	hypothetical protein	null	null
583.m05727	TGME49_116130	null	null	null
