# Supplementary material for: Genomic Data Reveal Toxoplasma gondii Differentiation Mutants Are Also Impaired with Respect to Switching into a Novel Extracellular Tachyzoite State
Source: PLoS One. 2010 Dec 30;5(12):e14463. doi: 10.1371/journal.pone.0014463 (PMC3012682; doi:10.1371/journal.pone.0014463)
Supplement: Dataset S2 — GO terms for the genes present in each of the six bradyzoite up-regulated gene clusters. (0.22 MB XLS) [file pone.0014463.s007.xls]

## Sheet: cluster 1A
Release4 ID	Release5 ID	[Product Description]	[Annotated GO Process]	[Predicted GO Process]
65.m01149	TGME49_078090	hypothetical protein	null	null
65.m01148	TGME49_078080	hypothetical protein	null	null
86.m00898	TGME49_095960	hypothetical protein, conserved	null	null
86.m00843	TGME49_095950	hypothetical protein	null	null
55.m08216	TGME49_055620	hypothetical protein	null	null
72.m00003	TGME49_080580	p18 surface antigen	null	null
57.m01804	TGME49_066700	hypothetical protein	null	null
20.m03706	TGME49_002280	hypothetical protein	null	null
641.m01540	TGME49_119890	hypothetical protein	null	null
23.m00015	TGME49_007150	SRS49C	null	null
55.m00009	TGME49_059020	bradyzoite antigen, putative	null	null
65.m02524	TGME49_077810	hypothetical protein	null	null
25.m01799	TGME49_008200	PHD-finger domain-containing protein	null	null
59.m03411	TGME49_068860	enolase 1	glycolysis	glycolysis
55.m04942	TGME49_061580	histone H2A, putative	null	nucleosome assembly
31.m00931	TGME49_013070	hypothetical protein, conserved	null	protein complex assembly
44.m05919	TGME49_030600	hypothetical protein	null	null
49.m03279	TGME49_042260	hypothetical protein	null	null
542.m00227	TGME49_107030	purine nucleoside phosphorylase	nucleoside metabolic process	nucleoside metabolic process
541.m01214	TGME49_106070	hypothetical protein	null	null
541.m01154	TGME49_105100	hypothetical protein	null	null
44.m04689	TGME49_029410	hypothetical protein	null	null
25.m00004	TGME49_008850	SRS11	null	null
80.m02300	TGME49_090970	serine palmitoyltransferase, putative	biosynthetic process	biosynthetic process
55.m05056	TGME49_063380	NLI interacting factor-like phosphatase domain-containing protein	null	null
80.m02311	TGME49_091130	glutamic acid-rich protein, putative	null	null
20.m03807	TGME49_003580	NAD-binding domain-containing protein	steroid biosynthetic process, cellular metabolic process	metabolic process
38.m02376, 38.m01093	TGME49_018470	protein disulfide-isomerase, putative	null	cell redox homeostasis
44.m02638	TGME49_031090	hypothetical protein	null	null
59.m06117	TGME49_069610	hypothetical protein	null	null
55.m04764	TGME49_058510	cAMP-specific phosphodiesterase, putative	signal transduction	signal transduction, ion transport
20.m03909	TGME49_005430	isovaleryl-CoA dehydrogenase, putative	null	metabolic process
49.m07228	TGME49_041130	hypothetical protein	null	null
83.m01273	TGME49_094580	hypothetical protein	null	null
64.m00574	TGME49_075660	hypothetical protein	null	null
76.m03671	TGME49_085470	Patched family domain containing protein	null	null
55.m10289	TGME49_058120	Pex2 / Pex12 amino terminal domain-containing protein	peroxisome organization and biogenesis	peroxisome organization and biogenesis
25.m01785	TGME49_007850	hypothetical protein	null	null
50.m05644	TGME49_048900	hypothetical protein	null	null
83.m01273	TGME49_094590	hypothetical protein	null	null
50.m03127	TGME49_046640	hypothetical protein	null	null
162.m00311	TGME49_101160	SRS19C	null	null
59.m03382	TGME49_068360	hypothetical protein	null	null
65.m01086	TGME49_076850	late embryogenesis abundant domain-containing protein	null	null
583.m05771	TGME49_116700	hypothetical protein	null	null
49.m03199	TGME49_040310	hypothetical protein	null	null
25.m01768	TGME49_007660	kinesin motor domain-containing protein	microtubule-based movement	microtubule-based movement
52.m03444	TGME49_053720	hypothetical protein	null	null
41.m01378	TGME49_022940	oocyst wall protein, putative	null	null
583.m05478	TGME49_112320	hypothetical protein	null	null
59.m03663	TGME49_073110	SRS30D	null	null
583.m09151	TGME49_116510	hypothetical protein	null	null
52.m01579	TGME49_053340	hypothetical protein	null	null
42.m03339	TGME49_024180	ankyrin repeat-containing protein	null	null
20.m03694	TGME49_002100	hypothetical protein	null	null
20.m05970	TGME49_003200	leucine rich repeat protein, putative	null	null
49.m03400	TGME49_044260	hypothetical protein	null	null
59.m00006	TGME49_070240	cyst matrix protein	null	null
20.m03767	TGME49_003110	citrate synthase, putative	cellular carbohydrate metabolic process	cellular carbohydrate metabolic process
33.m01346	TGME49_015190	hypothetical protein	null	null
23.m00152	TGME49_007160	SRS49D	null	null
86.m00386	TGME49_095720	sulfite oxidase, putative	null	null
55.m04769	TGME49_058550	SRS28	null	null
541.m02047	TGME49_106500	hypothetical protein	null	null
50.m07082	TGME49_050920	hypothetical protein	null	null
44.m02535	TGME49_029330	haloacid dehalogenase-like hydrolase domain containing protein	null	metabolic process
50.m03322	TGME49_049660	hypothetical protein	null	null
541.m02516	TGME49_104920	hypothetical protein, conserved	null	null
547.m00111	TGME49_107590	hypothetical protein	null	null
83.m02140	TGME49_093720	hypothetical protein, conserved	null	null
31.m00940	TGME49_012740	phenylalanine-4-hydroxylase, putative	aromatic amino acid family metabolic process	aromatic amino acid family metabolic process
25.m02918	TGME49_007470	hypothetical protein	null	null
37.m00740	TGME49_017410	hypothetical protein	null	null
83.m00010	TGME49_094820	type I fatty acid synthase, putative	cellular metabolic process, metabolic process	metabolic process
44.m00019	TGME49_030130	hypothetical protein	null	null
31.m00935	TGME49_012970	protein kinase (incomplete catalytic triad)	protein amino acid phosphorylation	protein amino acid phosphorylation
541.m02514	TGME49_105890	hypothetical protein, conserved	null	null
65.m01165	TGME49_078340	hypothetical protein	null	null
23.m00149	TGME49_007130	SRS49A	null	null
113.m01576	TGME49_097290	hypothetical protein, conserved	null	null
145.m00333	TGME49_100120	cysteine desulfurase, putative	metabolic process	metabolic process
25.m01891	TGME49_009810	hypothetical protein	null	null
65.m01093	TGME49_076960	hypothetical protein, conserved	null	null
113.m00774	TGME49_097340	hypothetical protein	null	null
162.m00312	TGME49_101170	SRS19D	null	null
27.m00839	TGME49_011050	AAA family ATPase domain-containing protein	null	null
55.m04879	TGME49_060370	PH domain-containing protein	null	null
42.m03416	TGME49_025290	nucleoside-triphosphatase, putative	null	null
49.m03214	TGME49_040470	hypothetical protein	null	null
35.m00017	TGME49_017040	hypothetical protein	null	null
541.m01237	TGME49_106450	short chain dehydrogenase family protein, putative	metabolic process	metabolic process
65.m00013	TGME49_077930	hypothetical protein	null	null
83.m01210	TGME49_093420	hypothetical protein, conserved	null	null
25.m02918	TGME49_007480	hypothetical protein	null	chitin metabolic process
42.m03474	TGME49_026040	hypothetical protein, conserved	null	null
46.m01731	TGME49_037070	hypothetical protein	null	null
641.m01505	TGME49_118750	deoxyribose-phosphate aldolase, putative	null	null
59.m06103	TGME49_071320	hypothetical protein	null	null
46.m01663	TGME49_035640	formyl transferase domain-containing protein	biosynthetic process	biosynthetic process
33.m01374	TGME49_015540	hypothetical protein, conserved	null	null
39.m00361	TGME49_020420	3'5'-cyclic nucleotide phosphodiesterase, putative	signal transduction	signal transduction
59.m03630	TGME49_072440	hypothetical protein	null	null
20.m03719	TGME49_002430	hypothetical protein	null	null
162.m00310	TGME49_101150	SRS19B	null	null
38.m02530	TGME49_018320	hypothetical protein	null	null
80.m05039	TGME49_092270	SRS36C	null	null
41.m02360	TGME49_021310	aminopeptidase N, putative	null	null
72.m00004	TGME49_080570	bradyzoite surface antigen	null	null
583.m09133	TGME49_114250	hypothetical protein	null	null
55.m04865	TGME49_060190	microneme protein, putative	null	null
49.m03153	TGME49_039510	hypothetical protein	null	null
20.m03807	TGME49_003570	acyltransferase, putative	metabolic process	metabolic process
25.m01822	TGME49_008730	hypothetical protein	null	null
46.m00013	TGME49_035000	hypothetical protein	null	null
583.m05427	TGME49_111370	methylmalonate-semialdehyde dehydrogenase, putative	metabolic process	metabolic process, valine metabolic process
583.m05692	TGME49_115560	ABC transporter, putative	null	null
55.m04789	TGME49_058810	SRS27B	null	null
49.m03159	TGME49_039600	Rhoptry kinase family protein ROP23 (incomplete catalytic triad)	null	protein amino acid phosphorylation
52.m01578	TGME49_053330	Rhoptry kinase family protein, truncated (incomplete catalytic triad)	null	protein amino acid phosphorylation
641.m01570	TGME49_120270	hypothetical protein	null	null
41.m01304	TGME49_021550	CMGC kinase, MAPK family, MEK kinase-related (incomplete catalytic triad)	protein amino acid phosphorylation	protein amino acid phosphorylation
55.m04651	TGME49_056790	hypothetical protein	null	null
44.m02541	TGME49_029400	cAMP-specific phosphodiesterase	signal transduction	ion transport, signal transduction
52.m00015	TGME49_052210	PPR repeat-containing protein	null	null
46.m01670	TGME49_035860	subtilisin-like protease, putative	proteolysis	proteolysis
65.m01200	TGME49_078910	O-acetylserine (thiol) lyase, putative	metabolic process	metabolic process
52.m01568	TGME49_053150	oxidoreductase, putative	null	null
583.m05680	TGME49_115410	SRS53F	null	null
83.m01239	TGME49_093790	hypothetical protein	null	null
583.m05316	TGME49_109930	alpha-N-acetylgalactosaminidase, putative	carbohydrate metabolic process	carbohydrate metabolic process
35.m00032	TGME49_016140	ankyrin repeat-containing protein	null	null
49.m03434	TGME49_044690	hypothetical protein	null	null
162.m00313	TGME49_101180	SRS19F	null	null
583.m05522	TGME49_113040	hypothetical protein	null	null
74.m00458	TGME49_082150	hypothetical protein	null	null
74.m00761	TGME49_081590	hypothetical protein	null	null
37.m00779	TGME49_017860	hypothetical protein	null	null
49.m03093	TGME49_038220	microneme protein, putative	null	null
641.m01467	TGME49_118240	tubulin-tyrosine ligase family protein	protein modification process	protein modification process
59.m03417	TGME49_068930	hypothetical protein	null	null
57.m01889	TGME49_065060	hypothetical protein	null	null
52.m01539	TGME49_052310	DNA polymerase epsilon p17 subunit, putative	null	null
44.m02825	TGME49_033950	hypothetical protein	null	null
25.m01903	TGME49_009980	Rhoptry kinase family protein ROP42 (incomplete catalytic triad)	protein amino acid phosphorylation	protein amino acid phosphorylation
50.m03429	TGME49_051960	SRS59A, SRS59B (combined genes)	null	null
42.m03338	TGME49_024170	SRS domain-containing protein	null	null
65.m02538	TGME49_078980	hypothetical protein, conserved	null	null
33.m01375, 33.m01374	TGME49_015550	hypothetical protein	null	null
541.m02037	TGME49_104930	hypothetical protein	null	null
59.m03697	TGME49_073740	acetyl-CoA acyltransferase B, putative	null	metabolic process
80.m05025	TGME49_088490	hypothetical protein, conserved	null	null
20.m05972	TGME49_003250	hypothetical protein	null	null
80.m00010	TGME49_091040	lactate dehydrogenase	null	metabolic process, glycolysis, carbohydrate metabolic process, cellular carbohydrate metabolic process
65.m02534	TGME49_078460	hypothetical protein	null	null
49.m07234	TGME49_043370	hypothetical protein, conserved	null	null
59.m03719	TGME49_074030	hypothetical protein	null	null
44.m02672	TGME49_031780	hypothetical protein	null	null
641.m01560	TGME49_120170	SRS16E	null	null
49.m03083	TGME49_038060	EF-hand domain-containing protein	null	null
83.m02719, 83.m01305	TGME49_095020	hypothetical protein	null	null
23.m00150	TGME49_007140	SRS49B	null	null
74.m00435	TGME49_081560	hypothetical protein	null	null
46.m01663	TGME49_035650	methionyl-tRNA formyltransferase, putative	transport	transport
50.m03073	TGME49_045530	hypothetical protein	null	null
76.m03405	TGME49_084550	EF hand domain-containing protein	null	null
49.m05649	TGME49_039320	hypothetical protein, conserved	null	null
57.m01722	TGME49_065120	hypothetical protein, conserved	null	null
39.m00369	TGME49_020560	hypothetical protein	null	null
46.m01732	TGME49_037080	hypothetical protein	null	null
48.m00098	TGME49_037860	CAM Kinase, RAD family	protein amino acid phosphorylation	protein amino acid phosphorylation
52.m01553	TGME49_052640	plasma-membrane H+-ATPase, putative	cation transport, metabolic process	metabolic process, proton transport, cation transport, transport
50.m03262	TGME49_048820	hypothetical protein	null	null
83.m01259	TGME49_094320	oxysterol-binding protein domain-containing protein	steroid metabolic process	steroid metabolic process
540.m00191	TGME49_104480	3-oxo-5 alpha-steroid delta 4-dehydrogenase alpha 2, putative	lipid metabolic process	lipid metabolic process
541.m01230	TGME49_106340	dynein gamma chain, flagellar outer arm, putative	microtubule-based movement	microtubule-based movement
83.m01238	TGME49_093780	hypothetical protein	null	null
74.m00449	TGME49_081970	adenylate kinase, putative	nucleobase, nucleoside, nucleotide and nucleic acid metabolic process	null
35.m00898	TGME49_016640	homoserine kinase, putative	phosphorylation	threonine metabolic process, phosphorylation
76.m03425	TGME49_083800	hypothetical protein	null	null
42.m03317	TGME49_023900	hypothetical protein	null	null
113.m00783	TGME49_097480	hypothetical protein	null	null
49.m03105	TGME49_038480	SRS22D	null	null
49.m07224	TGME49_040230	hypothetical protein	null	null
38.m01041	TGME49_018290	WD-repeat protein, putative	null	null
76.m01556	TGME49_083810	hypothetical protein	null	null
49.m03119	TGME49_038960	hypothetical protein	null	null
49.m03135	TGME49_039270	hypothetical protein	null	null
57.m01723	TGME49_065140	hypothetical protein	null	null
76.m01577	TGME49_084600	plasma-membrane H+-ATPase, putative	metabolic process, cation transport	metabolic process, proton transport, cation transport, transport
33.m01371	TGME49_015500	hypothetical protein	null	null
83.m02712	TGME49_093800	hypothetical protein	null	null
20.m00337	TGME49_003720	vitamin K epoxide reductase complex subunit 1, putative	null	null
59.m03459	TGME49_069600	biotin carboxyl carrier protein, putative	null	null
83.m02693	TGME49_094240	hypothetical protein	null	null
49.m03369	TGME49_043740	flagellar WD-repeat protein PF20, putative	null	null
541.m02517	TGME49_104940	hypothetical protein, conserved	null	null
113.m00783	TGME49_097490	hypothetical protein	null	null
583.m11422	TGME49_109860	hypothetical protein	null	null
49.m05650	TGME49_039280	hypothetical protein	null	null
55.m00162	TGME49_061650	hypothetical protein	null	null
162.m00506, 162.m00002	TGME49_101210	NAD(P) transhydrogenase, alpha subunit, putative	null	proton transport, metabolic process
49.m07199	TGME49_040580	hypothetical protein	null	null
59.m03587	TGME49_071750	calmodulin, putative	null	null
55.m04716	TGME49_057720	phospholipid-transporting P-type ATPase, putative	null	null
25.m01888	TGME49_009760	hypothetical protein	null	null
33.m01346	TGME49_015180	hypothetical protein	null	null
83.m01227	TGME49_093620	hypothetical protein	null	null
35.m00893	TGME49_016610	hypothetical protein	null	null
52.m00020	TGME49_053710	hypothetical protein	null	null
46.m01618	TGME49_034570	peroxisomal multifunctional enzyme type 2, putative	metabolic process	metabolic process
38.m01057	TGME49_018910	hypothetical protein	null	null
59.m03720	TGME49_074040	hypothetical protein	null	null
55.m00239	TGME49_062890	hypothetical protein	null	null
46.m02888	TGME49_037170	hypothetical protein	null	null
20.m00351	TGME49_002020	hypothetical protein	null	null
80.m02151	TGME49_088470	hypothetical protein	null	null
49.m03349	TGME49_043470	hypothetical protein	null	null
72.m00683	TGME49_080680	hypothetical protein	null	null
57.m01839	TGME49_067130	SRS38A	null	null
55.m10291	TGME49_058370	Rhoptry kinase family protein ROP28	protein amino acid phosphorylation	protein amino acid phosphorylation
31.m01831	TGME49_013470	hypothetical protein	null	null
55.m00013	TGME49_061240	histone H3	null	nucleosome assembly
23.m00155	TGME49_007210	hypothetical protein	null	null
86.m00392	TGME49_095920	hypothetical protein, conserved	null	null
59.m07772	TGME49_069470	hypothetical protein	null	null
83.m01272	TGME49_094570	rhodanese-like domain containing protein	null	null
26.m00249	TGME49_010450	hypothetical protein	null	null
113.m01573	TGME49_097910	hypothetical protein	null	null
64.m00580	TGME49_076160	hypothetical protein	null	null
583.m11430	TGME49_109030	hypothetical protein, conserved	null	null
80.m02121	TGME49_087960	hypothetical protein	null	null
41.m01360	TGME49_022370	SRS13	null	null
65.m01169	TGME49_078390	hypothetical protein	null	null
26.m00239	TGME49_010330	SRS37B	null	null
42.m05854	TGME49_024790	SRS40A	null	null
26.m00238	TGME49_010320	SRS37A	null	null
49.m07214	TGME49_038160	hypothetical protein	null	null
65.m01173	TGME49_078430	hypothetical protein	null	null
65.m01166	TGME49_078350	hypothetical protein	null	null
42.m03523	TGME49_026720	translin, putative	null	null
38.m01109	TGME49_019610	hypothetical protein	null	null
63.m00338	TGME49_075360	SRS47D	null	null
41.m00032	TGME49_022160	aldehyde dehydrogenase, putative	metabolic process	metabolic process
20.m03681	TGME49_001850	peroxisome biogenesis factor 7, putative	null	null
55.m10277	TGME49_056330	hypothetical protein	null	null
80.m02268	TGME49_090300	hypothetical protein	null	null
59.m06089	TGME49_073650	hypothetical protein	null	null
76.m01673	TGME49_086670	hypothetical protein	null	null
107.m00007	TGME49_096650	hypothetical protein	null	null
33.m00005	TGME49_015770	Rhoptry kinase family protein ROP8 (incomplete catalytic triad)	null	protein amino acid phosphorylation
41.m01322	TGME49_021840	hypothetical protein	null	null
80.m02361	TGME49_092260	SRS36B	null	null
55.m04926	TGME49_061250	histone H2A, putative	null	nucleosome assembly

## Sheet: cluster 2A
Release4 ID	Release5 ID	[Product Description]	[Annotated GO Process]	[Predicted GO Process]
583.m05285	TGME49_109320	SRS domain-containing protein	null	null
583.m05286	TGME49_109330	hypothetical protein	null	null
50.m05652	TGME49_048730	oocyst wall protein, putative	null	null
44.m02724	TGME49_032420	hypothetical protein	null	null
583.m00020	TGME49_116190	superoxide dismutase, putative	superoxide metabolic process	superoxide metabolic process
8.m00189	TGME49_000390	hypothetical protein	null	null
583.m05422	TGME49_111300	cAMP-dependent protein kinase regulatory subunit, putative	null	protein amino acid phosphorylation
583.m05685	TGME49_115480	acyl-CoA oxidase, putative	null	metabolic process
113.m01290	TGME49_097680	calmodulin, putative	null	null
42.m03408	TGME49_025140	folate/methotrexate transporter FT1, putative	null	null
83.m01218	TGME49_093500	hypothetical protein	null	null
49.m05712	TGME49_043720	peroxisomal biogenesis factor 11 domain-containing protein	peroxisome fission	peroxisome fission
49.m03125	TGME49_039020	ATP-binding cassette protein subfamily B member 2	transport	transport
55.m04652	TGME49_056800	hypothetical protein	null	null
80.m00092	TGME49_091170	hypothetical protein	null	null
55.m05090	TGME49_063820	ATP-dependent RNA helicase, putative	null	null
44.m02724	TGME49_032430	hypothetical protein	null	null
37.m01061	TGME49_017490	hypothetical protein	null	null
20.m03784	TGME49_003290	hypothetical protein	null	null
38.m01099	TGME49_018930	hypothetical protein	null	null
645.m00317	TGME49_121480	SRS12B	null	null
50.m03078	TGME49_045600	hypothetical protein	null	null
641.m01563	TGME49_120200	SRS16A	null	null
57.m03099	TGME49_066980	hypothetical protein	null	null
52.m02714	TGME49_054790	hypothetical protein	null	null
583.m05655	TGME49_115100	hypothetical protein	null	null
37.m01280	TGME49_017940	hypothetical protein	null	null
20.m05987, 20.m05965	TGME49_002970	hypothetical protein	null	null
59.m03446	TGME49_069310	D13, putative	null	null
25.m01739	TGME49_007410	intraflagellar transport particle protein, putative	null	null
42.m05839	TGME49_024930	jmjC domain-containing protein	null	null
59.m03478	TGME49_069850	hypothetical protein	null	null
59.m03629, 59.m03628	TGME49_072430	membrane-attack complex / perforin domain-containing protein	null	null
20.m03960	TGME49_006550	hypothetical protein	null	null
39.m00355	TGME49_020340	hypothetical protein	null	null
44.m04700	TGME49_033060	hypothetical protein	null	null
42.m03277	TGME49_023430	hypothetical protein	null	null
59.m03727	TGME49_074140	RNA recognition motif-containing protein	null	null
42.m03366	TGME49_024630	hypothetical protein	null	null
20.m05920	TGME49_005520	hypothetical protein	null	null
42.m07444, 42.m03564	TGME49_027370	X-Pro dipeptidyl-peptidase domain-containing protein	proteolysis	proteolysis, metabolic process
551.m00223	TGME49_107790	hypothetical protein	null	null
145.m00588	TGME49_100130	apical membrane antigen, putative	pathogenesis	pathogenesis
38.m01902	TGME49_019660	membrane attachment protein, putative	null	null
20.m03897	TGME49_005260	hypothetical protein	null	ion transport
74.m00446	TGME49_081930	surface antigen, putative	null	null
583.m05610	TGME49_114330	ABC transporter, putative	transport	transport
44.m04656	TGME49_033360	hypothetical protein	null	null
31.m00940	TGME49_012740	phenylalanine-4-hydroxylase, putative	aromatic amino acid family metabolic process	aromatic amino acid family metabolic process
52.m01629	TGME49_054020	dynein intermediate chain, putative	null	null
31.m00906	TGME49_013780	molybdopterin synthase, putative	null	Mo-molybdopterin cofactor biosynthetic process
57.m01802	TGME49_066670	hypothetical protein	null	null
20.m03886	TGME49_005050	hypothetical protein	null	null
641.m03157	TGME49_118180	hypothetical protein, conserved	null	null
8.m00188	TGME49_000380	myb-like DNA binding domain-containing protein	null	null
57.m00029	TGME49_066860	BTB/POZ domain-containing protein	null	null
44.m02622	TGME49_030900	hypothetical protein	null	null
65.m00007	TGME49_076920	protein phosphatase 2C, putative	null	null
541.m02052	TGME49_106570	hypothetical protein	null	null
25.m01825	TGME49_008760	hypothetical protein	null	null
55.m10248, 55.m04888	TGME49_060480	leucine rich repeat protein, putative	null	null
55.m04916	TGME49_061040	hypothetical protein	null	null
583.m00700	TGME49_116290	hypothetical protein	null	null
44.m04662, 44.m02764	TGME49_033040	calcium/calmodulin-dependent 3',5'-cyclic nucleotide phosphodiesterase, putative	signal transduction	signal transduction
44.m02598	TGME49_030460	dpy-30 motif-containing protein	null	metabolic process
583.m05779	TGME49_116890	hypothetical protein	null	null
641.m01546	TGME49_119970	serine protease/subtilase, putative	null	proteolysis
86.m00371	TGME49_095430	hypothetical protein	null	null
49.m05641	TGME49_038200	alpha/beta hydrolase fold domain containing protein	metabolic process	metabolic process
44.m04666	TGME49_032400	PAN domain-containing protein	null	blood coagulation, proteolysis
641.m02559	TGME49_120090	hypothetical protein	null	null
49.m03331	TGME49_043190	hypothetical protein	null	null
583.m05523	TGME49_113050	short-chain dehydrogenase/reductase family protein, putative	metabolic process	metabolic process
42.m03277	TGME49_023420	DnaJ domain-containing protein	null	null
641.m01481	TGME49_118450	zinc finger (C3HC4 RING finger) protein, putative	null	null
76.m01685	TGME49_086930	dynein heavy chain, putative	microtubule-based movement	microtubule-based movement
42.m03305	TGME49_023740	hypothetical protein	null	null
55.m05058	TGME49_063410	scavenger receptor protein SR2	null	null
541.m01221	TGME49_106230	hypothetical protein	null	null
57.m01807	TGME49_066740	DNA/RNA binding protein, putative	null	null
76.m01696	TGME49_087250	hypothetical protein	null	null
59.m07737	TGME49_071310	hypothetical protein, conserved	null	null
49.m03246	TGME49_040950	hypothetical protein, conserved	null	null
20.m03865	TGME49_004420	oocyst wall protein COWP, putative	null	null
583.m09130	TGME49_113840	hypothetical protein	null	null
46.m01644	TGME49_035390	PAN domain-containing protein	null	proteolysis, blood coagulation
583.m05759	TGME49_116550	hypothetical protein	null	null
541.m01155	TGME49_105110	hypothetical protein	null	null
50.m07080	TGME49_051830	hypothetical protein, conserved	null	null
55.m05023	TGME49_062970	zinc finger (CCCH type) protein, putative	null	null
583.m09152	TGME49_116580	hypothetical protein	null	null
20.m03897	TGME49_005270	cation channel domain-containing protein	ion transport	ion transport
162.m00511	TGME49_101240	hypothetical protein	null	null
57.m01780	TGME49_066270	2-methylbutyryl-CoA dehydrogenase, putative	null	metabolic process
583.m05335	TGME49_110160	piwi-PAZ domain-containing protein	null	null
35.m00865	TGME49_016160	hypothetical protein	null	null
74.m00452	TGME49_082000	hypothetical protein	null	null
49.m03092	TGME49_038210	microneme protein, putative	null	null
44.m02765	TGME49_033070	phosphodiesterase, putative	signal transduction	signal transduction
59.m03434	TGME49_069160	hypothetical protein, conserved	null	null
20.m05926	TGME49_005210	hypothetical protein	null	null
59.m03431	TGME49_069120	oxidoreductase, putative	metabolic process	metabolic process
74.m00464	TGME49_082200	clpB protein, putative	protein metabolic process	protein metabolic process
49.m05651	TGME49_039430	hypothetical protein, conserved	null	null
20.m03802	TGME49_003500	alanine dehydrogenase, putative	null	metabolic process
55.m04853	TGME49_059960	GDA1/CD39 (nucleoside phosphatase) family domain containing protein	null	null
57.m01717	TGME49_065030	hypothetical protein	null	null
57.m01785	TGME49_066330	hypothetical protein	null	null
55.m05058	TGME49_063400	hypothetical protein	null	null
25.m01805	TGME49_008380	hypothetical protein	null	null
52.m01675	TGME49_054750	hypothetical protein, conserved	null	null
50.m05613	TGME49_046110	hypothetical protein	null	null
83.m02719, 83.m01305	TGME49_095020	hypothetical protein	null	null
42.m03366	TGME49_024640	zinc finger (CCCH type) protein, putative	null	null
52.m01566	TGME49_053120	hypothetical protein	null	transport
65.m00020	TGME49_078680	hypothetical protein	null	null
44.m02599	TGME49_030470	Rhoptry kinase family protein ROP46, putative	protein amino acid phosphorylation	protein amino acid phosphorylation
80.m03976	TGME49_089660	hypothetical protein	null	null
52.m02726	TGME49_053680	hypothetical protein	null	null
42.m03554	TGME49_027100	glutaredoxin, putative	cell redox homeostasis	null
162.m00309	TGME49_101140	SRS19A	null	null
8.m00190	TGME49_000400	protein phosphatase 2A, putative	null	null
59.m03610	TGME49_072200	AGC kinase	protein amino acid phosphorylation	protein amino acid phosphorylation
50.m03226	TGME49_048330	zinc finger (C3HC4 RING finger) protein, putative	null	null
55.m04630	TGME49_055710	ULK kinase	protein amino acid phosphorylation	protein amino acid phosphorylation
20.m03697	TGME49_002140	enoyl-CoA hydratase/isomerase family protein, putative	metabolic process	metabolic process
59.m03406	TGME49_068790	hypothetical protein	null	null
49.m03102	TGME49_038440	SRS22A	null	null
83.m00007	TGME49_094300	hypothetical protein	null	null
50.m03246	TGME49_048590	EF hand domain-containing protein	null	null
541.m02525	TGME49_106240	hypothetical protein	null	null
38.m01104	TGME49_019220	hypothetical protein	null	null
59.m03458	TGME49_069590	14-3-3 protein, putative	null	null
55.m08209	TGME49_059620	hypothetical protein	null	null
49.m03245	TGME49_040930	molybdenum cofactor biosynthesis protein c, putative	Mo-molybdopterin cofactor biosynthetic process	Mo-molybdopterin cofactor biosynthetic process
49.m03341	TGME49_043380	hypothetical protein	null	null
80.m02339	TGME49_091910	hypothetical protein	null	null
49.m07181	TGME49_044340	hypothetical protein	null	null
80.m03937	TGME49_088480	hypothetical protein	null	null
113.m01577	TGME49_097280	hypothetical protein, conserved	null	null
55.m04909	TGME49_060830	hypothetical protein	null	null
72.m00387	TGME49_080500	sulfate transporter, putative	transport	transport
38.m01090	TGME49_018510	hypothetical protein, conserved	null	null
55.m04727	TGME49_057970	hypothetical protein	null	null
129.m00520	TGME49_099220	hypothetical protein, conserved	null	null
27.m00090	TGME49_011280	hypothetical protein	null	null
37.m01274	TGME49_017420	hypothetical protein, conserved	null	null
50.m03365	TGME49_050720	intraflagellar transport protein component IFT74/72, putative	null	null
113.m01580	TGME49_097090	hypothetical protein, conserved	null	null
46.m03680	TGME49_034940	hypothetical protein	null	null
59.m03377	TGME49_068310	oocyst wall protein, putative	null	chitin metabolic process
59.m03464	TGME49_069670	hypothetical protein	null	null
583.m05287	TGME49_109350	SRS domain-containing protein	null	null
25.m01841	TGME49_009040	ankyrin repeat-containing protein	null	null
50.m03098	TGME49_046070	SRS56A	null	null
20.m05941	TGME49_006570	kinesin, putative	microtubule-based movement	microtubule-based movement
65.m01971	TGME49_078120	SCP-like extracellular domain-containing protein	null	null
41.m01265	TGME49_020840	threonine synthase, putative	metabolic process	metabolic process
641.m01562	TGME49_120190	SRS16B	null	null
65.m01168	TGME49_078380	hypothetical protein	null	null
49.m03275	TGME49_042110	Rhoptry kinase family protein ROP38	protein amino acid phosphorylation	protein amino acid phosphorylation
76.m02659	TGME49_086040	hypothetical protein	null	null
48.m00177	TGME49_037900	hypothetical protein	null	null
583.m11421	TGME49_110090	hypothetical protein	null	null
46.m03690	TGME49_036880	hypothetical protein, conserved	null	null
49.m03106	TGME49_038490	SRS22E	null	null
59.m07739	TGME49_071010	hypothetical protein, conserved	null	null
20.m05974	TGME49_004010	hypothetical protein	null	null
55.m10243	TGME49_061390	hypothetical protein, conserved	null	null
583.m11432	TGME49_108820	hypothetical protein, conserved	null	null
42.m00002	TGME49_024750	SRS40F	null	null
57.m01886	TGME49_064630	hypothetical protein	null	null
74.m00764	TGME49_082030	hypothetical protein	null	null
641.m01568	TGME49_120250	SRS15A	null	null
641.m01566	TGME49_120230	SRS15C	null	null
46.m01662	TGME49_035630	hypothetical protein	null	null
25.m01771	TGME49_007700	Rhoptry kinase family protein ROP22 (incomplete catalytic triad)	null	protein amino acid phosphorylation
38.m01899	TGME49_019740	hypothetical protein	null	null
57.m01860	TGME49_067460	hypothetical protein	regulation of transcription, DNA-dependent	null
20.m05898	TGME49_005530	hypothetical protein	null	null
113.m01591	TGME49_097820	armadillo/beta-catenin-like repeat protein	null	null
29.m00019	TGME49_012420	hypothetical protein	null	null
57.m01861	TGME49_067470	hypothetical protein	null	null
42.m03500	TGME49_026450	hypothetical protein	null	null
57.m00020	TGME49_064810	hypothetical protein	null	null
57.m01786	TGME49_066340	hypothetical protein	null	null
645.m00331	TGME49_121700	hypothetical protein	null	null
52.m02676	TGME49_052260	hypothetical protein	null	null
49.m03384	TGME49_044030	hypothetical protein	null	null
583.m05727	TGME49_116130	null	null	null

## Sheet: cluster 3A
Release4 ID	Release5 ID	[Product Description]	[Annotated GO Process]	[Predicted GO Process]
65.m01150	TGME49_078100	hypothetical protein	null	null
145.m00331	TGME49_100100	rhoptry neck protein 2	null	null
541.m01185	TGME49_105590	ABC transporter, putative	transport	transport
583.m11433, 583.m09207	TGME49_108710	hypothetical protein, conserved	null	null
113.m00801	TGME49_097860	hypothetical protein	null	null
113.m00801	TGME49_097870	hypothetical protein	null	null
41.m01337	TGME49_022100	hypothetical protein	null	null
44.m02714	TGME49_032260	hypothetical protein	null	null
55.m00019	TGME49_064080	acyl carrier protein	null	fatty acid biosynthetic process
41.m01317, 41.m01316	TGME49_021680	hypothetical protein	null	null
44.m02696	TGME49_032020	hypothetical protein	null	null
55.m10273	TGME49_057540	hypothetical protein	null	null
59.m03561	TGME49_071200	hypothetical protein	null	null
641.m00011	TGME49_120110	proliferating cell nuclear antigen, putative	regulation of DNA replication	regulation of DNA replication
55.m00278	TGME49_060500	hypothetical protein, conserved	null	null
83.m00003	TGME49_094640	ribonucleoside-diphosphate reductase, large subunit, putative	DNA replication	DNA replication
41.m01272	TGME49_020930	hypothetical protein, conserved	null	null
46.m01616	TGME49_034540	hypothetical protein	null	null
83.m01271	TGME49_094560	Rhoptry kinase family protein ROP37 (incomplete catalytic triad)	protein amino acid phosphorylation	protein amino acid phosphorylation
541.m01207	TGME49_105980	dihydrolipoyl dehydrogenase protein, putative	cell redox homeostasis	cell redox homeostasis, metabolic process
641.m00168	TGME49_118430	malate dehydrogenase, putative	null	cellular carbohydrate metabolic process, carbohydrate metabolic process, glycolysis, metabolic process, malate metabolic process
25.m01842	TGME49_009050	Tyrosine kinase-like (TKL) protein	protein amino acid phosphorylation	protein amino acid phosphorylation
49.m03223	TGME49_040630	ULK kinase	protein amino acid phosphorylation	protein amino acid phosphorylation
76.m01548	TGME49_083700	phosphatidylinositol 3- and 4-kinase domain-containing protein	null	null
59.m03564	TGME49_071260	hypothetical protein	null	null
583.m05738	TGME49_116260	hypothetical protein	null	null
20.m05981	TGME49_003930	hypothetical protein	null	null
583.m00636	TGME49_111470	hypothetical protein	null	null
55.m05020	TGME49_062920	trypsin, putative	proteolysis	proteolysis
52.m01543	TGME49_052360	Rhoptry kinase family protein ROP24 (incomplete catalytic triad)	protein amino acid phosphorylation	protein amino acid phosphorylation
57.m03134	TGME49_067300	hypothetical protein	null	null
52.m01529	TGME49_052200	zinc finger DHHC domain-containing protein	null	null
44.m05928	TGME49_032570	hypothetical protein	null	null
49.m03179	TGME49_039840	hypothetical protein	null	null
44.m06355	TGME49_029010	hypothetical protein	null	null
59.m03360	TGME49_068010	protein kinase, PfEST homolog	null	null
76.m01625	TGME49_085860	SRS20C	null	null
52.m01596	TGME49_053540	hypothetical protein	null	null
59.m03645	TGME49_072660	hypothetical protein	null	null
49.m03212	TGME49_040450	maf-like protein, putative	null	null
42.m03360	TGME49_024570	hypothetical protein	null	null
33.m02185	TGME49_014080	toxofilin	null	null
64.m00327	TGME49_075670	hypothetical protein, conserved	null	null
46.m01743	TGME49_037210	Tyrosine kinase-like (TKL) protein	protein amino acid phosphorylation	protein amino acid phosphorylation
55.m04882	TGME49_060410	hypothetical protein	null	null
37.m00770	TGME49_017740	oxoacyl-ACP reductase, putative	metabolic process	metabolic process, fatty acid biosynthetic process
49.m03332	TGME49_043200	hypothetical protein	null	null
50.m03182	TGME49_047580	hypothetical protein	cell redox homeostasis	cell redox homeostasis
27.m00091	TGME49_011290	hypothetical protein	null	null
113.m00009	TGME49_097960	hypothetical protein, conserved	null	null
42.m03522	TGME49_026710	hypothetical protein	null	null
59.m03403	TGME49_068760	hypothetical protein	null	null
129.m00405	TGME49_099180	hypothetical protein, conserved	null	vesicle-mediated transport, transport
42.m03387	TGME49_024880	kinesin motor domain-containing protein	microtubule-based movement	microtubule-based movement
541.m01166	TGME49_105270	hypothetical protein	null	null
49.m00056	TGME49_043690	hypothetical protein	null	null
27.m00852	TGME49_011330	methionine aminopeptidase, putative	proteolysis	proteolysis
64.m00582	TGME49_076130	cathepsin C2 (TgCPC2)	proteolysis	proteolysis
38.m01089	TGME49_018530	hypothetical protein	null	null
583.m09134	TGME49_114260	hypothetical protein	null	null
44.m02627	TGME49_030970	hypothetical protein	null	null
583.m05389	TGME49_110810	apyrase, putative	null	null
42.m03469	TGME49_025990	malonyl CoA-acyl carrier protein transacylase, putative	null	metabolic process
20.m03880	TGME49_004880	hypothetical protein	null	null
583.m00645	TGME49_112150	hypothetical protein	null	null
57.m01689	TGME49_064600	hypothetical protein	null	null
57.m01745	TGME49_065420	hypothetical protein	null	null
57.m03126, 57.m01792	TGME49_066420	hypothetical protein	null	null
50.m03356	TGME49_050340	caltractin, putative	null	null
42.m00061	TGME49_025320	hypothetical protein, conserved	null	null
42.m03481	TGME49_026220	hypothetical protein	null	null
72.m00409	TGME49_080770	regulator of chromosome condensation domain-containing protein	null	null
583.m00692	TGME49_115220	rhoptry protein, putative	null	null
41.m01331	TGME49_022020	phosphoglycerate kinase, putative	glycolysis	glycolysis
20.m03718	TGME49_002420	hypothetical protein	null	null
641.m03147	TGME49_120520	hypothetical protein	null	null
57.m01834	TGME49_067070	aquaporin, putative	null	transport
583.m00694	TGME49_115210	rhoptry protein, putative	null	null
80.m00049	TGME49_090200	opine dehydrogenase, putative	null	metabolic process
50.m03138	TGME49_046800	acylamino-acid-releasing enzyme, putative	proteolysis	proteolysis
65.m02537	TGME49_078920	hypothetical protein, conserved	null	null
20.m00003	TGME49_002500	hypothetical protein	null	null
55.m04728	TGME49_057980	hypothetical protein	translation	translation
20.m00373	TGME49_006610	biotin requiring domain-containing protein / 2-oxo acid dehydrogenases acyltransferase catalytic domain-containing protein	metabolic process	metabolic process
50.m03132	TGME49_046720	hypothetical protein	null	null
42.m03579	TGME49_027650	microtubule-associated protein RP/EB family member 3, putative	null	null
38.m01040	TGME49_018270	hypothetical protein	null	null
55.m08191	TGME49_058580	Rhoptry kinase family protein ROP17	protein amino acid phosphorylation	protein amino acid phosphorylation
44.m02731	TGME49_032550	hypothetical protein	null	null
44.m00012	TGME49_031890	3-oxoacyl-(acyl-carrier-protein) synthase III family protein, putative	null	fatty acid biosynthetic process, metabolic process
42.m03409	TGME49_025150	hypothetical protein	null	null
55.m00092	TGME49_058660	rhoptry protein 6	null	null
641.m00181	TGME49_120740	hypothetical protein	null	null
540.m00199	TGME49_104670	internalin, putative	null	null
641.m01522	TGME49_119590	hypothetical protein	null	null
541.m00146	TGME49_104900	hypothetical protein	null	null
64.m00345	TGME49_076110	cytochrome b5, putative	null	null
46.m01701	TGME49_036570	lysine decarboxylase domain-containing protein	null	null
83.m01266	TGME49_094390	myosin light chain TgMLC4, putative	null	null
50.m03315	TGME49_049570	hypothetical protein	null	null
42.m03456	TGME49_025860	hypothetical protein	null	null
59.m03480	TGME49_069880	hypothetical protein	null	null
57.m00022	TGME49_064990	hypothetical protein, conserved	null	null
551.m00238	TGME49_108080	Rhoptry kinase family protein ROP5 (incomplete catalytic triad)	null	protein amino acid phosphorylation
113.m00755	TGME49_097070	duplicated carbonic anhydrase	null	one-carbon compound metabolic process
38.m00004	TGME49_018850	ribosomal protein S9, putative	translation	translation
57.m01784	TGME49_066320	hypothetical protein, conserved	null	null
76.m01626	TGME49_085870	SRS20A	null	null
46.m01734, 46.m01733	TGME49_037090	hypothetical protein	regulation of transcription, DNA-dependent	null
20.m03682	TGME49_001860	hypothetical protein	null	null
641.m02538	TGME49_118530	hypothetical protein	null	null
20.m08222	TGME49_003990	hypothetical protein, conserved	null	null
55.m04629	TGME49_055700	hypothetical protein	null	null
583.m05706	TGME49_115750	hypothetical protein	null	null
83.m01219	TGME49_093510	poly(ADP)-ribose polymerase domain-containing protein	null	null
42.m07438, 42.m03411	TGME49_025200	trichohyalin, putative	null	null
42.m00060	TGME49_025330	hypothetical protein	null	null
59.m00092	TGME49_069330	hypothetical protein, conserved	null	null
52.m00029	TGME49_054880	alpha-galactosidase A, putative	null	carbohydrate metabolic process
55.m04752	TGME49_058360	hypothetical protein	null	null
59.m03714	TGME49_073970	corA-like Mg2+ transporter domain-containing protein	metal ion transport	metal ion transport
72.m00685	TGME49_080670	hypothetical protein	null	null
50.m03131	TGME49_046710	hypothetical protein	null	null
50.m00011	TGME49_051930	enoyl-acyl carrier reductase	null	metabolic process
59.m03687	TGME49_073540	phosphatidylserine synthase, putative	null	phosphatidylserine biosynthetic process
44.m00026	TGME49_030350	hypothetical protein, conserved	null	null
48.m00095	TGME49_037820	hypothetical protein	null	null
55.m00167	TGME49_061750	hypothetical protein	null	null
49.m00049	TGME49_043920	DNA replication licensing factor, putative	DNA replication initiation	DNA replication initiation
583.m11443, 583.m00597	TGME49_110010	sushi domain-containing protein / SCR repeat-containing protein	null	null
49.m03123	TGME49_039000	hypothetical protein	null	null
55.m00101	TGME49_058820	hypothetical protein, conserved	null	null
35.m01595	TGME49_016000	inner membrane complex protein IMC3	null	null
55.m04617	TGME49_055450	hypothetical protein	null	null
541.m02061	TGME49_105960	hypothetical protein	null	null
55.m04796	TGME49_058900	hypothetical protein	null	null
57.m01755	TGME49_065650	hypothetical protein	null	null
33.m01340	TGME49_015100	hypothetical protein	null	null
540.m00333	TGME49_104470	oxidoreductase, putative	metabolic process	metabolic process
37.m00783	TGME49_017900	hypothetical protein, conserved	null	null
55.m04968	TGME49_062010	calmodulin, putative	null	null
83.m01220	TGME49_093540	hypothetical protein	null	null
26.m00236	TGME49_010280	PEK kinase	protein amino acid phosphorylation	protein amino acid phosphorylation
57.m01719	TGME49_065070	hypothetical protein	null	null
74.m00455	TGME49_082080	hypothetical protein	null	null
55.m04704	TGME49_057550	hypothetical protein, conserved	null	null
20.m03817	TGME49_003710	hypothetical protein	regulation of transcription, DNA-dependent	null
583.m00003	TGME49_109590	rhoptry protein, putative	null	null
541.m00141	TGME49_106060	hypothetical protein	null	null
49.m03154	TGME49_039520	serine:pyruvate/alanine:glyoxylate aminotransferase, putative	null	null
55.m08188	TGME49_056030	hypothetical protein	null	intracellular signaling cascade
52.m01567	TGME49_053140	hypothetical protein	null	null
38.m01050	TGME49_018540	hypothetical protein, conserved	null	null
35.m00895	TGME49_016620	EF hand domain-containing protein	null	protein amino acid ADP-ribosylation
52.m01564	TGME49_053100	hypothetical protein	null	null
113.m00001	TGME49_097120	hypothetical protein	null	null
44.m02549	TGME49_029500	hypothetical protein, conserved	null	null
59.m03590	TGME49_071770	hypothetical protein	null	null
27.m00846	TGME49_011260	Rhoptry kinase family protein ROP26 (incomplete catalytic triad)	null	protein amino acid phosphorylation
80.m03982	TGME49_089150	hypothetical protein	null	null
583.m09158	TGME49_116280	hypothetical protein	null	transport
55.m04955	TGME49_061740	hypothetical protein	null	null
44.m04679	TGME49_030360	hypothetical protein	null	null
20.m00342	TGME49_003170	replication factor-A C terminal domain-containing protein	null	null
49.m00001	TGME49_039560	myosin E, putative	null	null
49.m03213	TGME49_040460	malaria antigen, putative	regulation of transcription, DNA-dependent	null
583.m05684	TGME49_115470	hypothetical protein	null	null
41.m00022	TGME49_022270	hypothetical protein	null	null
49.m03170	TGME49_039750	hypothetical protein	null	null
38.m01037	TGME49_018240	hypothetical protein	null	null
583.m09102	TGME49_110240	hypothetical protein	null	null
49.m03114	TGME49_038890	hypothetical protein	null	null
583.m05515	TGME49_112950	hypothetical protein	null	null
42.m03520	TGME49_026690	hypothetical protein	null	null
42.m03409	TGME49_025160	hypothetical protein	null	null
49.m07238	TGME49_044280	hypothetical protein, conserved	null	null
57.m01720	TGME49_065080	tubulin-tyrosine ligase family domain containing protein	protein modification process	protein modification process, regulation of transcription
49.m03416	TGME49_044500	tubulin-tyrosine ligase family protein	protein modification process	protein modification process
55.m08224	TGME49_062050	Rhoptry kinase family protein ROP39	protein amino acid phosphorylation	protein amino acid phosphorylation
41.m01283	TGME49_021250	hypothetical protein	null	null
641.m01537	TGME49_119860	DNA polymerase epsilon catalytic subunit, putative	DNA replication	DNA replication
83.m01266	TGME49_094400	hypothetical protein	null	null
41.m00036	TGME49_021620	tubulin beta chain, putative	protein polymerization	microtubule-based process, microtubule-based movement, protein polymerization
44.m02678	TGME49_031840	tola protein., putative	null	null
50.m03074	TGME49_045550	hypothetical protein	null	null
46.m01722	TGME49_036960	transmembrane domain-containing protein	null	transport
49.m03154	TGME49_039530	alanine--glyoxylate aminotransferase, putative	metabolic process, amino acid metabolic process	metabolic process
44.m02804	TGME49_033540	integral membrane transporter	null	null
33.m01373	TGME49_015530	hypothetical protein	null	null
583.m11449	TGME49_110740	hypothetical protein	null	null
49.m03399	TGME49_044250	hypothetical protein	null	null
583.m05687	TGME49_115500	hypothetical protein	null	null
80.m02343	TGME49_091960	Rhoptry kinase family protein ROP40 (incomplete catalytic triad)	null	null
55.m04843	TGME49_059700	hypothetical protein	null	null
44.m00004	TGME49_031640	membrane skeletal protein IMC1	null	null
42.m03584	TGME49_027810	Rhoptry kinase family protein ROP11 (incomplete catalytic triad)	null	protein amino acid phosphorylation
55.m04748	TGME49_058230	Rhoptry kinase family protein ROP20	protein amino acid phosphorylation	protein amino acid phosphorylation
83.m01285	TGME49_094790	hypothetical protein	null	null
35.m00883	TGME49_016460	hypothetical protein	null	null
55.m04754	TGME49_058380	hypothetical protein	translational elongation	translational elongation
74.m00455	TGME49_082070	hypothetical protein	null	null
83.m01194	TGME49_093170	hypothetical protein	null	null
33.m02670	TGME49_014400	hypothetical protein	null	null
52.m01582	TGME49_053370	hypothetical protein	null	null
49.m03417	TGME49_044510	hypothetical protein	regulation of transcription, DNA-dependent	null
38.m01056	TGME49_018880	SF-assemblin, putative	null	aerobic respiration
129.m00252	TGME49_099060	sodium/hydrogen exchanger, putative	regulation of pH	regulation of pH
59.m00038	TGME49_071270	hypothetical protein	null	null
31.m00939	TGME49_012770	hypothetical protein	null	null
49.m07245	TGME49_041000	hypothetical protein	null	null
42.m00026	TGME49_023920	hypothetical protein	null	null
37.m00748	TGME49_017520	hypothetical protein	null	null
44.m02644	TGME49_031160	hypothetical protein	null	null
50.m03083	TGME49_045670	pyruvate dehydrogenase, putative	metabolic process	metabolic process
76.m01662	TGME49_086500	hypothetical protein	null	null
55.m08219	TGME49_062730	Rhoptry kinase family protein ROP16	protein amino acid phosphorylation	protein amino acid phosphorylation
59.m00087	TGME49_068870	TPR domain-containing protein	null	metabolic process
46.m01741	TGME49_037190	hypothetical protein	null	null
44.m02636	TGME49_031070	protein kinase	protein amino acid phosphorylation	protein amino acid phosphorylation
52.m01644	TGME49_054290	hypothetical protein	null	null
64.m00352	TGME49_076210	hypothetical protein	null	null
583.m05620	TGME49_114460	hypothetical protein	null	null
59.m00029	TGME49_069340	hypothetical protein	null	null
49.m05705	TGME49_042860	plectin, putative	null	vesicle-mediated transport
76.m01608	TGME49_085650	hypothetical protein	null	null
25.m01852	TGME49_009170	hypothetical protein	null	null
80.m02273	TGME49_090580	ABC transporter, putative	null	null
42.m03326	TGME49_024000	hypothetical protein	null	null
145.m00607	TGME49_100360	mitochondrial carrier domain-containing protein	transport	transport
44.m02600	TGME49_030480	hypothetical protein	null	null
583.m00606	TGME49_110070	hypothetical protein	metabolic process	metabolic process
26.m00370	TGME49_010420	hypothetical protein	null	null
46.m01667	TGME49_035690	hypothetical protein	null	null
72.m00385	TGME49_080480	calmodulin, putative	null	null
48.m00099	TGME49_037880	hypothetical protein	null	null
583.m05686	TGME49_115490	hypothetical protein	null	null
55.m10326	TGME49_061070	hypothetical protein	null	null
46.m01716	TGME49_036860	cation-transporting ATPase, putative	metabolic process	transport, metabolic process
65.m01192	TGME49_078820	F-box domain-containing protein	null	null
57.m03127	TGME49_066310	hypothetical protein	null	null
59.m03479	TGME49_069870	hypothetical protein, conserved	null	null
20.m00378	TGME49_006320	hypothetical protein	null	null
33.m02193	TGME49_014540	hypothetical protein	null	null
37.m00767	TGME49_017700	hypothetical protein	regulation of transcription, DNA-dependent	null
541.m00131	TGME49_105510	hypothetical protein	null	metabolic process
162.m00326	TGME49_101420	hypothetical protein, conserved	null	null
55.m00202	TGME49_063660	hypothetical protein	null	null
20.m03905	TGME49_005360	hypothetical protein	null	null
50.m03074	TGME49_045540	hypothetical protein	null	null
20.m03896	TGME49_005250	Rhoptry kinase family protein ROP18	protein amino acid phosphorylation	protein amino acid phosphorylation
39.m00350	TGME49_020270	hypothetical protein, conserved	null	null
37.m01278	TGME49_017750	hypothetical protein	null	null
59.m03665		SRS30A	null	null
63.m00337	TGME49_075370	SRS47E	null	null
80.m02122	TGME49_087970	hypothetical protein	null	null
76.m03393	TGME49_086770	hypothetical protein, conserved	null	null
20.m00331	TGME49_002200	hypothetical protein	null	null
57.m01755	TGME49_065660	hypothetical protein	null	null
44.m02820	TGME49_033870	hypothetical protein	null	null
583.m09217	TGME49_113780	hypothetical protein	null	null
76.m01597	TGME49_085290	hypothetical protein	null	null
83.m02145	TGME49_095110	Rhoptry kinase family protein ROP4 / ROP7 (incomplete catalytic triad) ***WARNING: GENE MODEL INACCURATE ***	null	protein amino acid phosphorylation
69.m00143	TGME49_079420	hypothetical protein	null	null
46.m01740	TGME49_037180	hypothetical protein	null	null
583.m05275	TGME49_109160	hypothetical protein	null	null
20.m05948	TGME49_005630	hypothetical protein	null	null
641.m01483	TGME49_118470	hypothetical protein	regulation of transcription, DNA-dependent	null
57.m01783	TGME49_066300	hypothetical protein	null	null
42.m07425	TGME49_027640	hypothetical protein, conserved	null	null
49.m05689	TGME49_042120	hypothetical protein	null	protein amino acid phosphorylation
33.m01398	TGME49_015780	Rhoptry kinase family protein ROP2A (incomplete catalytic triad)	null	protein amino acid phosphorylation
49.m03276	TGME49_042230	Rhoptry kinase family protein ROP29	protein amino acid phosphorylation	protein amino acid phosphorylation
57.m01870	TGME49_067620	hypothetical protein, conserved	null	null

## Sheet: cluster 1B
Release4 ID	Release5 ID	[Product Description]	[Annotated GO Process]	[Predicted GO Process]
65.m01149	TGME49_078090	hypothetical protein	null	null
65.m01148	TGME49_078080	hypothetical protein	null	null
86.m00898	TGME49_095960	hypothetical protein, conserved	null	null
86.m00843	TGME49_095950	hypothetical protein	null	null
55.m08216	TGME49_055620	hypothetical protein	null	null
72.m00003	TGME49_080580	p18 surface antigen	null	null
57.m01804	TGME49_066700	hypothetical protein	null	null
641.m01540	TGME49_119890	hypothetical protein	null	null
23.m00015	TGME49_007150	SRS49C	null	null
55.m00009	TGME49_059020	bradyzoite antigen, putative	null	null
65.m02524	TGME49_077810	hypothetical protein	null	null
59.m03411	TGME49_068860	enolase 1	glycolysis	glycolysis
55.m04942	TGME49_061580	histone H2A, putative	null	nucleosome assembly
41.m01286	TGME49_021290	hypothetical protein	null	null
31.m00931	TGME49_013070	hypothetical protein, conserved	null	protein complex assembly
44.m05919	TGME49_030600	hypothetical protein	null	null
49.m03279	TGME49_042260	hypothetical protein	null	null
542.m00227	TGME49_107030	purine nucleoside phosphorylase	nucleoside metabolic process	nucleoside metabolic process
541.m01214	TGME49_106070	hypothetical protein	null	null
541.m01154	TGME49_105100	hypothetical protein	null	null
44.m04689	TGME49_029410	hypothetical protein	null	null
25.m00004	TGME49_008850	SRS11	null	null
20.m03784	TGME49_003290	hypothetical protein	null	null
80.m02300	TGME49_090970	serine palmitoyltransferase, putative	biosynthetic process	biosynthetic process
55.m05056	TGME49_063380	NLI interacting factor-like phosphatase domain-containing protein	null	null
80.m02311	TGME49_091130	glutamic acid-rich protein, putative	null	null
20.m03807	TGME49_003580	NAD-binding domain-containing protein	steroid biosynthetic process, cellular metabolic process	metabolic process
38.m02376, 38.m01093	TGME49_018470	protein disulfide-isomerase, putative	null	cell redox homeostasis
52.m02717	TGME49_054670	hypothetical protein	null	null
44.m02638	TGME49_031090	hypothetical protein	null	null
59.m06117	TGME49_069610	hypothetical protein	null	null
55.m04764	TGME49_058510	cAMP-specific phosphodiesterase, putative	signal transduction	signal transduction, ion transport
20.m03909	TGME49_005430	isovaleryl-CoA dehydrogenase, putative	null	metabolic process
49.m07228	TGME49_041130	hypothetical protein	null	null
64.m00574	TGME49_075660	hypothetical protein	null	null
76.m03671	TGME49_085470	Patched family domain containing protein	null	null
55.m10289	TGME49_058120	Pex2 / Pex12 amino terminal domain-containing protein	peroxisome organization and biogenesis	peroxisome organization and biogenesis
25.m01785	TGME49_007850	hypothetical protein	null	null
50.m05644	TGME49_048900	hypothetical protein	null	null
50.m03127	TGME49_046640	hypothetical protein	null	null
162.m00311	TGME49_101160	SRS19C	null	null
59.m03382	TGME49_068360	hypothetical protein	null	null
65.m01086	TGME49_076850	late embryogenesis abundant domain-containing protein	null	null
583.m05771	TGME49_116700	hypothetical protein	null	null
49.m03199	TGME49_040310	hypothetical protein	null	null
25.m01768	TGME49_007660	kinesin motor domain-containing protein	microtubule-based movement	microtubule-based movement
41.m01378	TGME49_022940	oocyst wall protein, putative	null	null
583.m05478	TGME49_112320	hypothetical protein	null	null
59.m03663	TGME49_073110	SRS30D	null	null
52.m01579	TGME49_053340	hypothetical protein	null	null
20.m03694	TGME49_002100	hypothetical protein	null	null
49.m03400	TGME49_044260	hypothetical protein	null	null
20.m03767	TGME49_003110	citrate synthase, putative	cellular carbohydrate metabolic process	cellular carbohydrate metabolic process
33.m01346	TGME49_015190	hypothetical protein	null	null
23.m00152	TGME49_007160	SRS49D	null	null
42.m00077	TGME49_026420	oligoendopeptidase F, putative	proteolysis	proteolysis
86.m00386	TGME49_095720	sulfite oxidase, putative	null	null
55.m04769	TGME49_058550	SRS28	null	null
541.m02047	TGME49_106500	hypothetical protein	null	null
50.m07082	TGME49_050920	hypothetical protein	null	null
44.m02535	TGME49_029330	haloacid dehalogenase-like hydrolase domain containing protein	null	metabolic process
50.m03322	TGME49_049660	hypothetical protein	null	null
541.m02516	TGME49_104920	hypothetical protein, conserved	null	null
547.m00111	TGME49_107590	hypothetical protein	null	null
31.m00940	TGME49_012740	phenylalanine-4-hydroxylase, putative	aromatic amino acid family metabolic process	aromatic amino acid family metabolic process
25.m02918	TGME49_007470	hypothetical protein	null	null
37.m00740	TGME49_017410	hypothetical protein	null	null
44.m00019	TGME49_030130	hypothetical protein	null	null
31.m00935	TGME49_012970	protein kinase (incomplete catalytic triad)	protein amino acid phosphorylation	protein amino acid phosphorylation
541.m02514	TGME49_105890	hypothetical protein, conserved	null	null
65.m01165	TGME49_078340	hypothetical protein	null	null
55.m04892	TGME49_060520	hypothetical protein	null	null
23.m00149	TGME49_007130	SRS49A	null	null
41.m01286	TGME49_021280	hypothetical protein	null	null
25.m01891	TGME49_009810	hypothetical protein	null	null
65.m01093	TGME49_076960	hypothetical protein, conserved	null	null
113.m00774	TGME49_097340	hypothetical protein	null	null
27.m00839	TGME49_011050	AAA family ATPase domain-containing protein	null	null
42.m03416	TGME49_025290	nucleoside-triphosphatase, putative	null	null
49.m03214	TGME49_040470	hypothetical protein	null	null
35.m00017	TGME49_017040	hypothetical protein	null	null
541.m01237	TGME49_106450	short chain dehydrogenase family protein, putative	metabolic process	metabolic process
65.m00013	TGME49_077930	hypothetical protein	null	null
83.m01210	TGME49_093420	hypothetical protein, conserved	null	null
25.m02918	TGME49_007480	hypothetical protein	null	chitin metabolic process
46.m01731	TGME49_037070	hypothetical protein	null	null
641.m01505	TGME49_118750	deoxyribose-phosphate aldolase, putative	null	null
59.m06103	TGME49_071320	hypothetical protein	null	null
46.m01663	TGME49_035640	formyl transferase domain-containing protein	biosynthetic process	biosynthetic process
33.m01374	TGME49_015540	hypothetical protein, conserved	null	null
39.m00361	TGME49_020420	3'5'-cyclic nucleotide phosphodiesterase, putative	signal transduction	signal transduction
59.m03630	TGME49_072440	hypothetical protein	null	null
20.m03719	TGME49_002430	hypothetical protein	null	null
38.m02530	TGME49_018320	hypothetical protein	null	null
41.m02360	TGME49_021310	aminopeptidase N, putative	null	null
72.m00004	TGME49_080570	bradyzoite surface antigen	null	null
583.m09133	TGME49_114250	hypothetical protein	null	null
55.m04865	TGME49_060190	microneme protein, putative	null	null
49.m03153	TGME49_039510	hypothetical protein	null	null
20.m03807	TGME49_003570	acyltransferase, putative	metabolic process	metabolic process
25.m01822	TGME49_008730	hypothetical protein	null	null
46.m00013	TGME49_035000	hypothetical protein	null	null
583.m05427	TGME49_111370	methylmalonate-semialdehyde dehydrogenase, putative	metabolic process	metabolic process, valine metabolic process
583.m05692	TGME49_115560	ABC transporter, putative	null	null
55.m04789	TGME49_058810	SRS27B	null	null
49.m03159	TGME49_039600	Rhoptry kinase family protein ROP23 (incomplete catalytic triad)	null	protein amino acid phosphorylation
52.m01578	TGME49_053330	Rhoptry kinase family protein, truncated (incomplete catalytic triad)	null	protein amino acid phosphorylation
41.m01304	TGME49_021550	CMGC kinase, MAPK family, MEK kinase-related (incomplete catalytic triad)	protein amino acid phosphorylation	protein amino acid phosphorylation
44.m02541	TGME49_029400	cAMP-specific phosphodiesterase	signal transduction	ion transport, signal transduction
46.m01670	TGME49_035860	subtilisin-like protease, putative	proteolysis	proteolysis
55.m05023	TGME49_062970	zinc finger (CCCH type) protein, putative	null	null
65.m01200	TGME49_078910	O-acetylserine (thiol) lyase, putative	metabolic process	metabolic process
52.m01568	TGME49_053150	oxidoreductase, putative	null	null
583.m05680	TGME49_115410	SRS53F	null	null
83.m01239	TGME49_093790	hypothetical protein	null	null
583.m05316	TGME49_109930	alpha-N-acetylgalactosaminidase, putative	carbohydrate metabolic process	carbohydrate metabolic process
35.m00032	TGME49_016140	ankyrin repeat-containing protein	null	null
162.m00313	TGME49_101180	SRS19F	null	null
583.m05522	TGME49_113040	hypothetical protein	null	null
74.m00761	TGME49_081590	hypothetical protein	null	null
59.m03417	TGME49_068930	hypothetical protein	null	null
57.m01889	TGME49_065060	hypothetical protein	null	null
44.m02825	TGME49_033950	hypothetical protein	null	null
25.m01903	TGME49_009980	Rhoptry kinase family protein ROP42 (incomplete catalytic triad)	protein amino acid phosphorylation	protein amino acid phosphorylation
50.m03429	TGME49_051960	SRS59A, SRS59B (combined genes)	null	null
42.m03338	TGME49_024170	SRS domain-containing protein	null	null
65.m02538	TGME49_078980	hypothetical protein, conserved	null	null
33.m01375, 33.m01374	TGME49_015550	hypothetical protein	null	null
541.m02037	TGME49_104930	hypothetical protein	null	null
46.m01683	TGME49_036010	prenylcysteine oxidase, putative	null	null
80.m05025	TGME49_088490	hypothetical protein, conserved	null	null
20.m05972	TGME49_003250	hypothetical protein	null	null
80.m00010	TGME49_091040	lactate dehydrogenase	null	metabolic process, glycolysis, carbohydrate metabolic process, cellular carbohydrate metabolic process
65.m02534	TGME49_078460	hypothetical protein	null	null
49.m07234	TGME49_043370	hypothetical protein, conserved	null	null
59.m03719	TGME49_074030	hypothetical protein	null	null
44.m02672	TGME49_031780	hypothetical protein	null	null
83.m02719, 83.m01305	TGME49_095020	hypothetical protein	null	null
23.m00150	TGME49_007140	SRS49B	null	null
46.m01663	TGME49_035650	methionyl-tRNA formyltransferase, putative	transport	transport
50.m03073	TGME49_045530	hypothetical protein	null	null
76.m03405	TGME49_084550	EF hand domain-containing protein	null	null
57.m01722	TGME49_065120	hypothetical protein, conserved	null	null
39.m00369	TGME49_020560	hypothetical protein	null	null
48.m00098	TGME49_037860	CAM Kinase, RAD family	protein amino acid phosphorylation	protein amino acid phosphorylation
52.m01553	TGME49_052640	plasma-membrane H+-ATPase, putative	cation transport, metabolic process	metabolic process, proton transport, cation transport, transport
50.m03262	TGME49_048820	hypothetical protein	null	null
83.m01259	TGME49_094320	oxysterol-binding protein domain-containing protein	steroid metabolic process	steroid metabolic process
540.m00191	TGME49_104480	3-oxo-5 alpha-steroid delta 4-dehydrogenase alpha 2, putative	lipid metabolic process	lipid metabolic process
52.m01647	TGME49_054330	lipase domain-containing protein	lipid metabolic process	lipid metabolic process
83.m01238	TGME49_093780	hypothetical protein	null	null
74.m00449	TGME49_081970	adenylate kinase, putative	nucleobase, nucleoside, nucleotide and nucleic acid metabolic process	null
35.m00898	TGME49_016640	homoserine kinase, putative	phosphorylation	threonine metabolic process, phosphorylation
42.m03317	TGME49_023900	hypothetical protein	null	null
113.m00783	TGME49_097480	hypothetical protein	null	null
49.m03105	TGME49_038480	SRS22D	null	null
49.m07224	TGME49_040230	hypothetical protein	null	null
38.m01041	TGME49_018290	WD-repeat protein, putative	null	null
76.m01556	TGME49_083810	hypothetical protein	null	null
49.m03119	TGME49_038960	hypothetical protein	null	null
49.m03135	TGME49_039270	hypothetical protein	null	null
76.m01577	TGME49_084600	plasma-membrane H+-ATPase, putative	metabolic process, cation transport	metabolic process, proton transport, cation transport, transport
33.m01371	TGME49_015500	hypothetical protein	null	null
83.m02712	TGME49_093800	hypothetical protein	null	null
20.m00337	TGME49_003720	vitamin K epoxide reductase complex subunit 1, putative	null	null
583.m05581	TGME49_113830	ribosome biogenesis protein BMS1, putative	ribosome biogenesis and assembly	ribosome biogenesis and assembly
59.m03459	TGME49_069600	biotin carboxyl carrier protein, putative	null	null
83.m02693	TGME49_094240	hypothetical protein	null	null
49.m03369	TGME49_043740	flagellar WD-repeat protein PF20, putative	null	null
541.m02517	TGME49_104940	hypothetical protein, conserved	null	null
113.m00783	TGME49_097490	hypothetical protein	null	null
583.m11422	TGME49_109860	hypothetical protein	null	null
49.m05650	TGME49_039280	hypothetical protein	null	null
55.m00162	TGME49_061650	hypothetical protein	null	null
162.m00506, 162.m00002	TGME49_101210	NAD(P) transhydrogenase, alpha subunit, putative	null	proton transport, metabolic process
49.m07199	TGME49_040580	hypothetical protein	null	null
59.m03587	TGME49_071750	calmodulin, putative	null	null
55.m04716	TGME49_057720	phospholipid-transporting P-type ATPase, putative	null	null
25.m01888	TGME49_009760	hypothetical protein	null	null
33.m01346	TGME49_015180	hypothetical protein	null	null
83.m01227	TGME49_093620	hypothetical protein	null	null
35.m00893	TGME49_016610	hypothetical protein	null	null
52.m00020	TGME49_053710	hypothetical protein	null	null
46.m01618	TGME49_034570	peroxisomal multifunctional enzyme type 2, putative	metabolic process	metabolic process
38.m01057	TGME49_018910	hypothetical protein	null	null
59.m03720	TGME49_074040	hypothetical protein	null	null
55.m00239	TGME49_062890	hypothetical protein	null	null
46.m02888	TGME49_037170	hypothetical protein	null	null
20.m00351	TGME49_002020	hypothetical protein	null	null
80.m02151	TGME49_088470	hypothetical protein	null	null
49.m03349	TGME49_043470	hypothetical protein	null	null
72.m00683	TGME49_080680	hypothetical protein	null	null
57.m01839	TGME49_067130	SRS38A	null	null
55.m10291	TGME49_058370	Rhoptry kinase family protein ROP28	protein amino acid phosphorylation	protein amino acid phosphorylation
31.m01831	TGME49_013470	hypothetical protein	null	null
55.m00013	TGME49_061240	histone H3	null	nucleosome assembly
23.m00155	TGME49_007210	hypothetical protein	null	null
86.m00392	TGME49_095920	hypothetical protein, conserved	null	null
59.m07772	TGME49_069470	hypothetical protein	null	null
83.m01272	TGME49_094570	rhodanese-like domain containing protein	null	null
113.m01573	TGME49_097910	hypothetical protein	null	null
64.m00580	TGME49_076160	hypothetical protein	null	null
583.m11430	TGME49_109030	hypothetical protein, conserved	null	null
80.m02121	TGME49_087960	hypothetical protein	null	null
41.m01360	TGME49_022370	SRS13	null	null
65.m01169	TGME49_078390	hypothetical protein	null	null
26.m00239	TGME49_010330	SRS37B	null	null
42.m05854	TGME49_024790	SRS40A	null	null
26.m00238	TGME49_010320	SRS37A	null	null
49.m07214	TGME49_038160	hypothetical protein	null	null
38.m01109	TGME49_019610	hypothetical protein	null	null
63.m00338	TGME49_075360	SRS47D	null	null
20.m03681	TGME49_001850	peroxisome biogenesis factor 7, putative	null	null
55.m10277	TGME49_056330	hypothetical protein	null	null
113.m01591	TGME49_097820	armadillo/beta-catenin-like repeat protein	null	null
59.m06089	TGME49_073650	hypothetical protein	null	null
76.m01673	TGME49_086670	hypothetical protein	null	null
107.m00007	TGME49_096650	hypothetical protein	null	null
41.m01322	TGME49_021840	hypothetical protein	null	null
55.m04926	TGME49_061250	histone H2A, putative	null	nucleosome assembly

## Sheet: cluster 2B
Release4 ID	Release5 ID	[Product Description]	[Annotated GO Process]	[Predicted GO Process]
583.m05285	TGME49_109320	SRS domain-containing protein	null	null
583.m05286	TGME49_109330	hypothetical protein	null	null
57.m03096	TGME49_066610	serine proteinase inhibitor, putative	null	null
44.m02605	TGME49_030550	adenylyl cyclase, putative	null	cyclic nucleotide biosynthetic process, intracellular signaling cascade
50.m05652	TGME49_048730	oocyst wall protein, putative	null	null
583.m00020	TGME49_116190	superoxide dismutase, putative	superoxide metabolic process	superoxide metabolic process
8.m00189	TGME49_000390	hypothetical protein	null	null
583.m05422	TGME49_111300	cAMP-dependent protein kinase regulatory subunit, putative	null	protein amino acid phosphorylation
583.m05685	TGME49_115480	acyl-CoA oxidase, putative	null	metabolic process
83.m01218	TGME49_093500	hypothetical protein	null	null
31.m00887	TGME49_013620	ABC1 domain-containing protein	null	null
49.m05712	TGME49_043720	peroxisomal biogenesis factor 11 domain-containing protein	peroxisome fission	peroxisome fission
49.m03125	TGME49_039020	ATP-binding cassette protein subfamily B member 2	transport	transport
55.m05090	TGME49_063820	ATP-dependent RNA helicase, putative	null	null
37.m01061	TGME49_017490	hypothetical protein	null	null
38.m01099	TGME49_018930	hypothetical protein	null	null
35.m00850	TGME49_015970	hypothetical protein	null	null
583.m09172	TGME49_114310	hypothetical protein	null	null
645.m00317	TGME49_121480	SRS12B	null	null
50.m03078	TGME49_045600	hypothetical protein	null	null
641.m01563	TGME49_120200	SRS16A	null	null
52.m02714	TGME49_054790	hypothetical protein	null	null
83.m01273	TGME49_094580	hypothetical protein	null	null
20.m05987, 20.m05965	TGME49_002970	hypothetical protein	null	null
83.m01273	TGME49_094590	hypothetical protein	null	null
59.m03446	TGME49_069310	D13, putative	null	null
42.m05839	TGME49_024930	jmjC domain-containing protein	null	null
59.m03478	TGME49_069850	hypothetical protein	null	null
59.m03629, 59.m03628	TGME49_072430	membrane-attack complex / perforin domain-containing protein	null	null
38.m01063	TGME49_019490	hypothetical protein	null	null
583.m09151	TGME49_116510	hypothetical protein	null	null
20.m03960	TGME49_006550	hypothetical protein	null	null
39.m00355	TGME49_020340	hypothetical protein	null	null
44.m04700	TGME49_033060	hypothetical protein	null	null
42.m03277	TGME49_023430	hypothetical protein	null	null
59.m03727	TGME49_074140	RNA recognition motif-containing protein	null	null
42.m03366	TGME49_024630	hypothetical protein	null	null
20.m05970	TGME49_003200	leucine rich repeat protein, putative	null	null
28.m00296	TGME49_012160	hypothetical protein	null	null
20.m05920	TGME49_005520	hypothetical protein	null	null
20.m03680	TGME49_001840	eukaryotic aspartyl protease, putative	proteolysis	proteolysis
42.m07444, 42.m03564	TGME49_027370	X-Pro dipeptidyl-peptidase domain-containing protein	proteolysis	proteolysis, metabolic process
145.m00588	TGME49_100130	apical membrane antigen, putative	pathogenesis	pathogenesis
38.m01902	TGME49_019660	membrane attachment protein, putative	null	null
20.m03897	TGME49_005260	hypothetical protein	null	ion transport
35.m00904	TGME49_016710	hypothetical protein, conserved	null	null
74.m00446	TGME49_081930	surface antigen, putative	null	null
583.m05769	TGME49_116670	hypothetical protein	null	null
583.m05610	TGME49_114330	ABC transporter, putative	transport	transport
31.m00940	TGME49_012740	phenylalanine-4-hydroxylase, putative	aromatic amino acid family metabolic process	aromatic amino acid family metabolic process
52.m01629	TGME49_054020	dynein intermediate chain, putative	null	null
31.m00906	TGME49_013780	molybdopterin synthase, putative	null	Mo-molybdopterin cofactor biosynthetic process
57.m01802	TGME49_066670	hypothetical protein	null	null
20.m03886	TGME49_005050	hypothetical protein	null	null
641.m03157	TGME49_118180	hypothetical protein, conserved	null	null
25.m03615	TGME49_007890	hypothetical protein	null	null
57.m00029	TGME49_066860	BTB/POZ domain-containing protein	null	null
55.m10238	TGME49_062110	hypothetical protein	null	null
35.m00850	TGME49_015980	hypothetical protein	null	null
65.m00007	TGME49_076920	protein phosphatase 2C, putative	null	null
25.m00212	TGME49_008740	microneme protein, putative	null	null
55.m04916	TGME49_061040	hypothetical protein	null	null
42.m03528	TGME49_026770	cGMP-inhibited 3',5'-cyclic phosphodiesterase, putative	signal transduction	signal transduction
583.m00700	TGME49_116290	hypothetical protein	null	null
44.m04662, 44.m02764	TGME49_033040	calcium/calmodulin-dependent 3',5'-cyclic nucleotide phosphodiesterase, putative	signal transduction	signal transduction
44.m02598	TGME49_030460	dpy-30 motif-containing protein	null	metabolic process
583.m05779	TGME49_116890	hypothetical protein	null	null
641.m01546	TGME49_119970	serine protease/subtilase, putative	null	proteolysis
86.m00371	TGME49_095430	hypothetical protein	null	null
49.m05641	TGME49_038200	alpha/beta hydrolase fold domain containing protein	metabolic process	metabolic process
641.m02559	TGME49_120090	hypothetical protein	null	null
49.m03331	TGME49_043190	hypothetical protein	null	null
42.m03277	TGME49_023420	DnaJ domain-containing protein	null	null
76.m01685	TGME49_086930	dynein heavy chain, putative	microtubule-based movement	microtubule-based movement
42.m03305	TGME49_023740	hypothetical protein	null	null
55.m05058	TGME49_063410	scavenger receptor protein SR2	null	null
541.m01221	TGME49_106230	hypothetical protein	null	null
65.m01113, 65.m01112	TGME49_077490	hypothetical protein	null	null
57.m01807	TGME49_066740	DNA/RNA binding protein, putative	null	null
113.m00790	TGME49_097670	hypothetical protein	null	null
38.m02369	TGME49_019110	hypothetical protein, conserved	null	null
76.m01696	TGME49_087250	hypothetical protein	null	null
59.m07737	TGME49_071310	hypothetical protein, conserved	null	null
50.m05666	TGME49_050020	hypothetical protein	null	null
583.m09130	TGME49_113840	hypothetical protein	null	null
42.m03286	TGME49_023520	hypothetical protein	null	null
641.m01570	TGME49_120270	hypothetical protein	null	null
46.m01644	TGME49_035390	PAN domain-containing protein	null	proteolysis, blood coagulation
583.m05759	TGME49_116550	hypothetical protein	null	null
50.m07080	TGME49_051830	hypothetical protein, conserved	null	null
80.m03965	TGME49_091860	hypothetical protein	null	null
645.m00681	TGME49_121390	hypothetical protein, conserved	null	null
583.m09152	TGME49_116580	hypothetical protein	null	null
20.m03897	TGME49_005270	cation channel domain-containing protein	ion transport	ion transport
162.m00511	TGME49_101240	hypothetical protein	null	null
57.m01780	TGME49_066270	2-methylbutyryl-CoA dehydrogenase, putative	null	metabolic process
583.m05335	TGME49_110160	piwi-PAZ domain-containing protein	null	null
35.m00865	TGME49_016160	hypothetical protein	null	null
74.m00452	TGME49_082000	hypothetical protein	null	null
49.m03092	TGME49_038210	microneme protein, putative	null	null
44.m02765	TGME49_033070	phosphodiesterase, putative	signal transduction	signal transduction
49.m03093	TGME49_038220	microneme protein, putative	null	null
641.m01467	TGME49_118240	tubulin-tyrosine ligase family protein	protein modification process	protein modification process
59.m03434	TGME49_069160	hypothetical protein, conserved	null	null
20.m05926	TGME49_005210	hypothetical protein	null	null
83.m01289	TGME49_094830	hypothetical protein	null	metabolic process
59.m03431	TGME49_069120	oxidoreductase, putative	metabolic process	metabolic process
74.m00464	TGME49_082200	clpB protein, putative	protein metabolic process	protein metabolic process
49.m05651	TGME49_039430	hypothetical protein, conserved	null	null
20.m03802	TGME49_003500	alanine dehydrogenase, putative	null	metabolic process
55.m04853	TGME49_059960	GDA1/CD39 (nucleoside phosphatase) family domain containing protein	null	null
59.m03697	TGME49_073740	acetyl-CoA acyltransferase B, putative	null	metabolic process
35.m00846	TGME49_015910	hypothetical protein	null	null
57.m01785	TGME49_066330	hypothetical protein	null	null
55.m05058	TGME49_063400	hypothetical protein	null	null
25.m01805	TGME49_008380	hypothetical protein	null	null
52.m01675	TGME49_054750	hypothetical protein, conserved	null	null
50.m05613	TGME49_046110	hypothetical protein	null	null
49.m03083	TGME49_038060	EF-hand domain-containing protein	null	null
83.m02719, 83.m01305	TGME49_095020	hypothetical protein	null	null
42.m03366	TGME49_024640	zinc finger (CCCH type) protein, putative	null	null
59.m00024	TGME49_069050	hypothetical protein, conserved	null	null
59.m03445	TGME49_069300	lipase domain-containing protein	lipid metabolic process	lipid metabolic process
52.m01566	TGME49_053120	hypothetical protein	null	transport
74.m00435	TGME49_081560	hypothetical protein	null	null
59.m07738	TGME49_071040	SRS34B	null	null
44.m05926	TGME49_031860	hypothetical protein, conserved	null	null
42.m03278	TGME49_023440	ATP-dependent RNA helicase, putative	null	null
65.m00020	TGME49_078680	hypothetical protein	null	null
540.m00330	TGME49_104730	mob1/phocein family domain-containing protein	null	null
74.m00429	TGME49_081470	hypothetical protein	null	null
44.m02599	TGME49_030470	Rhoptry kinase family protein ROP46, putative	protein amino acid phosphorylation	protein amino acid phosphorylation
80.m03976	TGME49_089660	hypothetical protein	null	null
42.m03554	TGME49_027100	glutaredoxin, putative	cell redox homeostasis	null
162.m00309	TGME49_101140	SRS19A	null	null
8.m00190	TGME49_000400	protein phosphatase 2A, putative	null	null
59.m03610	TGME49_072200	AGC kinase	protein amino acid phosphorylation	protein amino acid phosphorylation
8.m00002	TGME49_000320	hypoxanthine-xanthine-guanine phosphoribosyl transferase	nucleoside metabolic process	purine ribonucleoside salvage, nucleoside metabolic process
50.m03226	TGME49_048330	zinc finger (C3HC4 RING finger) protein, putative	null	null
20.m03788	TGME49_003330	golgi autoantigen, golgin subfamily A member 1, putative	null	null
55.m04630	TGME49_055710	ULK kinase	protein amino acid phosphorylation	protein amino acid phosphorylation
20.m03697	TGME49_002140	enoyl-CoA hydratase/isomerase family protein, putative	metabolic process	metabolic process
59.m03406	TGME49_068790	hypothetical protein	null	null
41.m01334, 41.m01333	TGME49_022060	hypothetical protein	ion transport	ion transport
42.m03382	TGME49_024830	hypothetical protein, conserved	null	null
49.m03102	TGME49_038440	SRS22A	null	null
83.m00007	TGME49_094300	hypothetical protein	null	null
50.m03246	TGME49_048590	EF hand domain-containing protein	null	null
541.m02525	TGME49_106240	hypothetical protein	null	null
50.m07118	TGME49_048430	hypothetical protein	null	null
59.m03458	TGME49_069590	14-3-3 protein, putative	null	null
20.m03789	TGME49_003340	alkyl sulfatase, putative	null	null
55.m08209	TGME49_059620	hypothetical protein	null	null
83.m02699	TGME49_093520	hypothetical protein	null	null
49.m03245	TGME49_040930	molybdenum cofactor biosynthesis protein c, putative	Mo-molybdopterin cofactor biosynthetic process	Mo-molybdopterin cofactor biosynthetic process
49.m07181	TGME49_044340	hypothetical protein	null	null
80.m03937	TGME49_088480	hypothetical protein	null	null
113.m01577	TGME49_097280	hypothetical protein, conserved	null	null
55.m04909	TGME49_060830	hypothetical protein	null	null
38.m01090	TGME49_018510	hypothetical protein, conserved	null	null
55.m04727	TGME49_057970	hypothetical protein	null	null
129.m00520	TGME49_099220	hypothetical protein, conserved	null	null
42.m03578	TGME49_027630	hypothetical protein	null	null
37.m01274	TGME49_017420	hypothetical protein, conserved	null	null
50.m03365	TGME49_050720	intraflagellar transport protein component IFT74/72, putative	null	null
113.m01580	TGME49_097090	hypothetical protein, conserved	null	null
46.m03680	TGME49_034940	hypothetical protein	null	null
583.m05287	TGME49_109350	SRS domain-containing protein	null	null
25.m01841	TGME49_009040	ankyrin repeat-containing protein	null	null
49.m07182	TGME49_044330	hypothetical protein	null	null
65.m01089	TGME49_076880	late embryogenesis abundant domain-containing protein	null	null
20.m05941	TGME49_006570	kinesin, putative	microtubule-based movement	microtubule-based movement
65.m01971	TGME49_078120	SCP-like extracellular domain-containing protein	null	null
641.m01562	TGME49_120190	SRS16B	null	null
57.m03961	TGME49_067670	hypothetical protein	null	metabolic process
65.m01168	TGME49_078380	hypothetical protein	null	null
20.m03985	TGME49_001180	megakaryocyte stimulating factor, putative	null	null
49.m03275	TGME49_042110	Rhoptry kinase family protein ROP38	protein amino acid phosphorylation	protein amino acid phosphorylation
129.m00243	TGME49_098960	hypothetical protein	null	null
76.m02659	TGME49_086040	hypothetical protein	null	null
583.m11421	TGME49_110090	hypothetical protein	null	null
46.m03690	TGME49_036880	hypothetical protein, conserved	null	null
49.m03106	TGME49_038490	SRS22E	null	null
583.m05290	TGME49_109410	hypothetical protein	regulation of transcription, DNA-dependent	null
65.m01166	TGME49_078350	hypothetical protein	null	null
20.m05974	TGME49_004010	hypothetical protein	null	null
74.m00764	TGME49_082030	hypothetical protein	null	null
641.m01568	TGME49_120250	SRS15A	null	null
641.m01566	TGME49_120230	SRS15C	null	null
20.m05898	TGME49_005530	hypothetical protein	null	null
83.m01216	TGME49_093480	molybdopterin biosynthesis MoeA protein, putative	Mo-molybdopterin cofactor biosynthetic process	Mo-molybdopterin cofactor biosynthetic process
29.m00019	TGME49_012420	hypothetical protein	null	null
57.m01861	TGME49_067470	hypothetical protein	null	null
52.m03461	TGME49_053760	hypothetical protein, conserved	null	null
94.m00031	TGME49_096340	hypothetical protein	null	null
57.m00020	TGME49_064810	hypothetical protein	null	null
57.m01786	TGME49_066340	hypothetical protein	null	null
645.m00331	TGME49_121700	hypothetical protein	null	null
52.m02676	TGME49_052260	hypothetical protein	null	null
49.m03384	TGME49_044030	hypothetical protein	null	null
55.m10275	TGME49_056650	hypothetical protein	null	null
583.m05727	TGME49_116130	null	null	null

## Sheet: cluster 3B
Release4 ID	Release5 ID	[Product Description]	[Annotated GO Process]	[Predicted GO Process]
50.m05602	TGME49_045430	hypothetical protein	null	null
50.m07108	TGME49_045770	hypothetical protein	null	null
52.m01527	TGME49_052060	hypothetical protein	null	null
44.m02724	TGME49_032420	hypothetical protein	null	null
31.m00861	TGME49_012920	hypothetical protein	null	null
583.m05590	TGME49_113940	hypothetical protein	null	null
42.m00042	TGME49_025540	hypothetical protein	null	null
113.m01290	TGME49_097680	calmodulin, putative	null	null
59.m00014	TGME49_068610	hypothetical protein	null	null
59.m03467	TGME49_069710	hypothetical protein	null	transcription
583.m00598	TGME49_110060	oligoribonuclease, putative	null	null
55.m04652	TGME49_056800	hypothetical protein	null	null
55.m05102	TGME49_064070	antigenic protein, putative	cell adhesion	cell adhesion
20.m03926	TGME49_005660	F5/8 type C domain-containing protein	cell adhesion	cell adhesion
80.m00092	TGME49_091170	hypothetical protein	null	null
59.m03549	TGME49_071020	hypothetical protein, conserved	null	null
49.m07223	TGME49_040200	hypothetical protein, conserved	null	null
44.m02724	TGME49_032430	hypothetical protein	null	null
80.m02239	TGME49_089740	hypothetical protein	null	null
50.m03090	TGME49_045880	hypothetical protein	null	null
42.m03312	TGME49_023850	hypothetical protein	null	null
65.m01171	TGME49_078410	hypothetical protein	null	null
44.m04641	TGME49_032950	hypothetical protein	null	null
42.m03274	TGME49_023260	hypothtetical protein, conserved	null	null
57.m03099	TGME49_066980	hypothetical protein	null	null
583.m05655	TGME49_115100	hypothetical protein	null	null
541.m01242	TGME49_106510	hypothetical protein	null	null
37.m01280	TGME49_017940	hypothetical protein	null	null
83.m02692	TGME49_094410	hypothetical protein	null	null
25.m01739	TGME49_007410	intraflagellar transport particle protein, putative	null	null
59.m03629, 59.m03628	TGME49_072430	membrane-attack complex / perforin domain-containing protein	null	null
75.m00012	TGME49_082940	hypothetical protein	null	null
55.m04668, 55.m04667	TGME49_057010	insulysin, putative	proteolysis	proteolysis
641.m02542	TGME49_118610	hypothetical protein	regulation of transcription, DNA-dependent	null
20.m05950	TGME49_006440	plasmodium falciparum CPW-WPC domain-containing protein	null	null
55.m04597	TGME49_055170	hypothetical protein	null	null
59.m03419	TGME49_068970	hypothetical protein	null	null
42.m00085	TGME49_027430	hypothetical protein	null	null
50.m03330	TGME49_049770	hypothetical protein, conserved	null	null
551.m00223	TGME49_107790	hypothetical protein	null	null
46.m01600	TGME49_034370	SRS42	null	null
145.m00751	TGME49_100300	hypothetical protein, conserved	null	null
42.m03608	TGME49_028160	serine/threonine protein phosphatase, putative	null	null
44.m04656	TGME49_033360	hypothetical protein	null	null
20.m03779	TGME49_003230	hypothetical protein	null	null
52.m01621	TGME49_053930	hypothetical protein, conserved	null	null
76.m01642	TGME49_086150	PAN domain-containing protein	null	proteolysis, blood coagulation
113.m00804	TGME49_097900	hypothetical protein	null	null
65.m01151	TGME49_078110	1,3-beta-glucan synthase component domain-containing protein	1,3-beta-glucan biosynthetic process	null
50.m00019	TGME49_051540	GRA9 protein, putative	null	null
8.m00188	TGME49_000380	myb-like DNA binding domain-containing protein	null	null
42.m00051	TGME49_025790	hypothetical protein	null	null
44.m02622	TGME49_030900	hypothetical protein	null	null
25.m01745	TGME49_007600	tubulin delta chain, putative	protein polymerization	protein polymerization, microtubule-based movement
25.m01825	TGME49_008760	hypothetical protein	null	null
541.m01156	TGME49_105120	sodium:solute symporter family domain-containing protein	transport	transport
44.m05930	TGME49_033370	hypothetical protein, conserved	null	null
39.m00336	TGME49_020080	hypothetical protein	null	null
57.m01688	TGME49_064590	hypothetical protein	regulation of transcription, DNA-dependent	null
65.m02516	TGME49_077730	hypothetical protein, conserved	null	null
52.m03453	TGME49_052190	hypothetical protein, conserved	null	null
76.m01679	TGME49_086740	microneme protein, putative	null	null
162.m00330	TGME49_101470	hypothetical protein	null	null
20.m03690	TGME49_002050	hypothetical protein	null	null
641.m01513, 641.m01512	TGME49_119340	kelch motif domain-containing protein	null	null
49.m03134	TGME49_039260	histone H4, putative	null	nucleosome assembly
42.m03410	TGME49_025170	hypothetical protein	null	null
46.m01730	TGME49_037050	hypothetical protein	null	null
44.m04666	TGME49_032400	PAN domain-containing protein	null	blood coagulation, proteolysis
38.m01065	TGME49_019570	hypothetical protein	null	null
20.m03860	TGME49_004360	subtilase family serine protease, putative	proteolysis	proteolysis
41.m02365	TGME49_022930	hypothetical protein	null	null
25.m03612	TGME49_007790	hypothetical protein	null	null
583.m05523	TGME49_113050	short-chain dehydrogenase/reductase family protein, putative	metabolic process	metabolic process
641.m01481	TGME49_118450	zinc finger (C3HC4 RING finger) protein, putative	null	null
25.m01794	TGME49_008020	hypothetical protein	regulation of transcription, DNA-dependent	null
80.m02259	TGME49_090000	hypothetical protein	null	null
145.m00330	TGME49_100050	hypothetical protein	null	null
42.m05851	TGME49_024760	SRS40E	null	null
20.m03865	TGME49_004420	oocyst wall protein COWP, putative	null	null
42.m03371	TGME49_024710	vacuolar sorting receptor protein, putative	null	null
44.m02734	TGME49_032590	gamma-glutamylcysteine synthetase, putative	glutathione biosynthetic process	glutathione biosynthetic process
83.m01202	TGME49_093280	hypothetical protein	null	null
59.m03546	TGME49_070950	hypothetical protein	null	null
76.m01659	TGME49_086460	hypothetical protein	null	null
641.m01514	TGME49_119360	SRS17	null	null
42.m03576	TGME49_027610	hypothetical protein, conserved	null	null
38.m01068	TGME49_019650	hypothetical protein	null	null
20.m05938	TGME49_006660	hypothetical protein	null	null
55.m05108	TGME49_064150	hypothetical protein	null	null
57.m03133	TGME49_065320	hypothetical protein	null	null
55.m05049	TGME49_063270	glycerophosphoryl diester phosphodiesterase family domain containing protein	glycerol metabolic process	glycerol metabolic process
59.m03729	TGME49_074170	protein kinase (incomplete catalytic triad)	null	aromatic amino acid family metabolic process, protein amino acid phosphorylation
42.m03518	TGME49_026670	hypothetical protein	null	null
57.m01717	TGME49_065030	hypothetical protein	null	null
20.m00368	TGME49_005680	transmembrane domain-containing protein	null	null
86.m00372	TGME49_095440	hypothetical protein	null	null
8.m00375	TGME49_000340	hypothetical protein	null	null
541.m01247	TGME49_106620	platelet binding protein GspB, putative	regulation of transcription, DNA-dependent	null
44.m05912	TGME49_029660	hypothetical protein	null	null
46.m01631	TGME49_035010	hypothetical protein	null	null
37.m00011	TGME49_017610	hypothetical protein	null	null
20.m03973	TGME49_006650	zinc finger (C2H2 type) protein, putative	null	null
52.m02726	TGME49_053680	hypothetical protein	null	null
162.m00305	TGME49_101000	hypothetical protein	null	null
113.m01590	TGME49_097920	hypothetical protein, conserved	null	null
44.m02659	TGME49_031400	tubulin alpha chain, putative	protein polymerization	protein polymerization, microtubule-based process, microtubule-based movement
59.m03397	TGME49_068660	hypothetical protein	null	null
583.m09123	TGME49_113320	hypothetical protein	null	null
162.m00324	TGME49_101400	hypothetical protein	null	null
46.m03666	TGME49_036120	hypothetical protein, conserved	null	null
583.m00595	TGME49_109990	hypothetical protein, conserved	null	null
65.m01179	TGME49_078580	hypothetical protein	null	null
38.m01104	TGME49_019220	hypothetical protein	null	null
31.m01835	TGME49_013880	hypothetical protein, conserved	null	null
49.m03341	TGME49_043380	hypothetical protein	null	null
80.m02339	TGME49_091910	hypothetical protein	null	null
59.m03647	TGME49_072680	hypothetical protein	null	null
641.m01496	TGME49_118650	transhydrogenase, putative	null	metabolic process, proton transport
76.m01632	TGME49_086000	hypothetical protein	null	null
33.m00004	TGME49_015680	SRS47B	null	null
20.m03893	TGME49_005200	hypothetical protein	null	null
80.m02212, 80.m00083	TGME49_089350	white protein, putative	null	null
72.m00387	TGME49_080500	sulfate transporter, putative	transport	transport
27.m00090	TGME49_011280	hypothetical protein	null	null
80.m00066	TGME49_088450	aldehyde dehydrogenase, putative	metabolic process	metabolic process
76.m01650, 76.m01649	TGME49_086250	oocyst wall protein, putative	null	null
59.m03377	TGME49_068310	oocyst wall protein, putative	null	chitin metabolic process
59.m07778	TGME49_070260	hypothetical protein, conserved	null	null
46.m02899	TGME49_035500	hypothetical protein	null	null
44.m02681	TGME49_031880	glutamine/glutamic acid rich protein, putative	null	null
50.m03234	TGME49_048440	hypothetical protein	null	null
65.m01202	TGME49_078940	ubiquitin--protein ligase, putative	ubiquitin cycle, protein modification process	ubiquitin cycle, protein modification process
641.m01498	TGME49_118680	3',5'--cyclic-nucleotide phosphodiesterase, putative	signal transduction	signal transduction
41.m01265	TGME49_020840	threonine synthase, putative	metabolic process	metabolic process
48.m00177	TGME49_037900	hypothetical protein	null	null
46.m01730	TGME49_037040	hypothetical protein, conserved	null	null
44.m05913	TGME49_029220	hypothetical protein, conserved	null	null
59.m07798	TGME49_074080	hypothetical protein	null	null
59.m07739	TGME49_071010	hypothetical protein, conserved	null	null
55.m10243	TGME49_061390	hypothetical protein, conserved	null	null
583.m11432	TGME49_108820	hypothetical protein, conserved	null	null
42.m00002	TGME49_024750	SRS40F	null	null
57.m01886	TGME49_064630	hypothetical protein	null	null
46.m01662	TGME49_035630	hypothetical protein	null	null
55.m04618	TGME49_055460	EGF-like domain-containing protein	null	null
38.m01899	TGME49_019740	hypothetical protein	null	null
645.m00544	TGME49_121460	hypothetical protein	null	null
46.m01697	TGME49_036400	hypothetical protein	null	null
645.m00545	TGME49_121510	hypothetical protein	null	null
541.m01162	TGME49_105220	C-Myc binding protein, putative	null	null
588.m00009	TGME49_117100	hypothetical protein	null	null
52.m02718	TGME49_054640	DNA polymerase delta subunit 4, putative	null	DNA replication
