# Supplementary material for: Genomic Data Reveal Toxoplasma gondii Differentiation Mutants Are Also Impaired with Respect to Switching into a Novel Extracellular Tachyzoite State
Source: PLoS One. 2010 Dec 30;5(12):e14463. doi: 10.1371/journal.pone.0014463 (PMC3012682; doi:10.1371/journal.pone.0014463)
Supplement: Table S2 — Comparison with the results reported by Behnke et al., [16]. Expression of 267 genes up or down-regulated by Compound 1. The genes up-regulated in both our data and Behnke et al., are shown in red. The genes down-regulated are shown in green. (0.48 MB XLS) [file pone.0014463.s009.xls]

## Sheet: SupplTable267genes.xls
Probe.Set.Id	Gene.Symbol	Description	WTB72mWTT0.logFC	WTB72MWTT24.logFC	WT.B.72.a.E	WT.B.72.b.E	WT.B.72.c.E	WT.B.72.d.E	WT.B.72.e.E	WT.T.0.a.E	WT.T.0.b.E	WT.T.0.c.E	WT.T.0.d.E	WT.T.0.e.E	X12K.B.72.c.E	X12K.B.72.d.E	X12K.B.72.e.E	X12K.T.0.c.E	X12K.T.0.d.E	X12K.T.0.e.E	X13P.B.72.c.E	X13P.B.72.d.E	X13P.B.72.e.E	X13P.T.0.c.E	X13P.T.0.d.E	X13P.T.0.e.E	B7.B.72.a.E	B7.B.72.b.E	B7.B.72.c.E	B7.T.0.a.E	B7.T.0.b.E	B7.T.0.c.E	X11P.B.72.c.E	X11P.B.72.d.E	X11P.B.72.e.E	X11P.T.0.c.E	X11P.T.0.d.E	X11P.T.0.e.E	X11K.B.72.c.E	X11K.B.72.d.E	X11K.B.72.e.E	X11K.T.0.c.E	X11K.T.0.d.E	X11K.T.0.e.E	X7K.B.72.c.E	X7K.B.72.d.E	X7K.B.72.e.E	X7K.T.0.c.E	X7K.T.0.d.E
72.m00004_at	72.m00004	bradyzoite surface antigen	7.92111	8.11467	14.2	13.724	14.1315	13.8988	13.7142	7.07922	7.4516	5.90405	6.14972	5.25757	8.30533	9.76574	6.76842	7.28146	5.66162	5.64823	10.1159	10.8253	8.41908	6.13768	6.13027	5.67518	9.83868	12.5323	10.7201	6.68844	7.93514	7.66842	6.94328	11.5503	6.09696	6.44014	5.54459	6.35413	10.9435	12.5786	6.98365	7.17786	6.2651	6.58855	12.5418	9.90877	6.60612	7.5716	5.83373
80.m02300_at	80.m02300	serine palmitoyltransferase, putative	7.55714	7.48901	13.0024	12.6658	13.2541	13.0048	12.8435	5.34468	6.03094	5.29433	4.96545	5.57888	8.458	10.2513	7.08911	6.6724	5.53865	5.47702	10.4525	10.67	9.21718	7.01202	5.3369	5.70378	10.1566	11.4153	11.2224	8.18042	8.56225	8.53118	8.0335	10.7942	7.29885	7.54482	5.81613	6.96513	10.7828	12.0005	7.08466	6.01633	6.53009	5.17842	11.9975	9.93397	6.68784	8.85095	6.74582
23.m00155_at	23.m00155	hypothetical protein	7.14141	6.8687	12.1759	11.4439	12.5077	11.6644	10.0784	4.38279	4.37259	4.42301	4.42795	4.47959	4.87143	5.44806	4.53243	5.03498	4.7741	4.39888	6.24446	5.85753	4.88312	4.93382	4.29628	4.61118	6.67811	8.87078	7.50605	5.56906	5.9046	5.49684	4.37106	8.4501	4.48398	4.95653	4.60643	5.18642	6.53277	9.49314	4.49612	4.37874	4.96586	4.43871	9.49638	6.19414	4.60756	5.50068	4.5297
55.m00009_at	55.m00009	bradyzoite antigen, putative	7.12802	7.30722	13.9974	13.1566	14.1359	12.9459	12.3371	6.32738	6.98061	5.96369	5.93061	5.73383	7.04667	8.05409	6.24471	6.68354	5.78335	5.87764	8.2171	8.0432	7.04931	6.00916	6.1866	5.87984	8.36465	10.7366	9.43429	5.58718	6.53539	6.3028	7.08938	10.5199	6.3473	5.92526	5.95125	5.8379	8.77239	11.6625	6.36406	6.48887	5.5734	5.72021	12.0823	8.9274	6.36182	6.96713	5.69063
59.m03411_at	59.m03411	enolase, putative	6.71814	7.49362	12.3591	12.0661	12.3804	12.1189	11.1682	6.09266	6.67662	4.72561	4.98022	4.61358	6.13259	6.23184	5.42837	5.90568	4.54762	4.42718	7.06094	7.222	5.42733	4.64243	4.76275	4.36309	6.34092	9.73244	7.78769	4.2273	4.94926	5.07101	7.32168	8.52707	5.17881	4.94138	4.15991	4.76647	7.7165	9.43913	5.5351	5.94418	4.50899	5.14562	10.4688	7.00289	5.31834	6.19614	3.94435
583.m05478_at	583.m05478	hypothetical protein	6.36848	6.03783	12.7003	12.68	12.9151	12.9266	12.255	6.62771	7.28431	5.99959	6.26362	5.26308	7.70242	9.41917	6.61022	7.31595	6.9993	6.47818	9.43145	10.0594	8.24233	8.34219	5.62673	6.80259	8.07526	10.064	9.11593	9.00145	8.1283	7.77343	5.64431	9.08133	5.21848	7.99517	7.03244	8.12463	9.63116	10.6592	6.35677	7.14555	8.26611	5.81107	11.1616	8.39301	6.00301	9.0801	7.47418
80.m00010_at	80.m00010	lactate dehydrogenase	6.36741	6.30071	10.8466	10.2394	11.0645	10.6896	9.02579	3.97285	4.25934	3.93749	3.97561	4.34453	4.29789	4.95311	4.20322	4.23795	3.84743	4.07547	5.33603	5.04956	4.22508	4.24077	4.09451	4.10851	5.86992	7.59438	6.30117	4.68202	4.57596	4.67726	4.46018	7.64067	4.03064	4.07503	4.17553	4.33093	5.78643	8.63879	4.11232	4.02964	3.93196	4.1048	8.39856	5.6157	4.16905	4.83368	4.07391
83.m01239_at	83.m01239	hypothetical protein	6.31861	6.9759	12.7767	12.8042	13.1311	12.7795	11.6465	7.64492	8.11997	5.51441	5.3632	5.49845	7.10304	8.00647	7.14549	8.51495	6.72819	7.35802	7.72252	8.36017	6.44543	8.86434	6.94439	6.66645	8.03541	10.6317	10.7644	8.54328	8.31342	8.24972	8.11026	8.8155	7.62586	8.54278	7.30068	7.9492	9.62733	10.1782	7.75938	8.51137	8.52496	6.70072	10.9618	8.27139	8.11459	10.7698	7.66825
55.m00162_at	55.m00162	hypothetical protein	6.2169	6.33523	12.4166	12.3194	12.6835	12.3637	12.0611	6.84621	7.55483	5.86042	6.09464	5.76081	7.57533	9.86804	7.25718	8.21566	5.60696	5.46059	8.34855	9.70378	7.34958	7.76297	5.27783	5.45563	8.57442	10.1504	10.4613	9.12506	8.53673	8.41169	7.15744	8.6719	5.90248	7.09622	5.91646	6.81611	9.65799	9.88408	6.72339	8.11868	6.66904	6.1636	10.6911	9.09927	7.42109	8.53806	7.5255
35.m00032_at	35.m00032	ankyrin repeat-containing protein	6.04006	6.11041	11.5251	11.5071	11.6605	11.2842	10.5434	5.89766	4.89425	4.44926	4.41206	7.5312	5.58229	5.94232	4.64912	7.28308	4.91175	5.27695	7.37597	7.00067	5.59916	8.37253	4.93	5.51691	7.84095	9.97095	9.58141	8.22795	7.9722	7.69145	5.32538	8.32082	5.07456	6.55841	5.60304	6.08784	7.58558	9.49085	4.84208	6.33588	6.01859	4.90779	9.28205	6.48214	4.80254	5.76111	7.67941
23.m00150_at	23.m00150	SAG2 related antigen, putative	5.81624	2.84504	11.0322	10.991	11.0106	11.057	10.5061	5.06298	6.04467	4.30163	4.0911	4.8124	8.06711	9.29176	8.4551	8.17682	7.01333	5.46081	8.53438	9.27817	8.71997	8.32223	4.59549	7.60816	8.15126	9.00266	7.62182	8.42674	8.28675	7.95052	4.43262	8.79382	7.43229	7.52611	6.79612	7.45646	9.12585	9.63292	8.24063	8.18038	8.49177	5.00007	9.41119	9.01134	7.85874	8.6747	8.04619
52.m01578_at	52.m01578	conserved hypothetical protein	5.77954	4.77498	11.0292	10.2328	11.4969	10.649	10.3352	5.42684	6.34709	4.63281	3.71991	4.07543	5.26184	8.3929	5.73064	6.76659	5.95479	4.14308	7.45214	8.36768	6.99394	8.12973	4.28303	6.21546	6.8553	8.22604	7.09413	8.21523	7.45615	7.2446	4.49789	7.8701	4.97697	7.12234	5.88114	5.91114	6.27152	8.74583	5.68099	6.73654	7.84609	4.64558	8.74994	7.01215	6.10374	8.53651	6.60762
65.m01148_at	65.m01148	hypothetical protein	5.39728	5.32405	9.68461	9.27244	9.66374	8.98219	8.47773	3.76483	3.98245	3.68859	3.88312	3.9699	3.8245	4.35095	3.98774	3.81069	3.79101	3.73823	4.35412	4.40029	4.1158	3.92944	3.83123	3.70843	4.16843	6.21047	5.51334	4.01277	4.04464	4.04513	3.86781	5.81489	3.87673	3.93167	3.80594	4.35557	5.25683	6.98224	3.90198	3.87372	3.99043	4.00159	6.80381	4.27396	3.88397	3.80879	3.90272
20.m00351_at	20.m00351	heat shock protein-related	5.23584	5.8784	12.3665	12.5987	12.6528	11.537	10.8403	8.67866	6.30491	7.36535	5.79893	6.59811	5.54507	6.65531	5.58988	6.53619	5.74042	5.90391	6.45897	6.51777	5.54609	7.77955	5.69534	6.36332	6.71724	10.2945	9.99431	6.27047	6.24732	6.4128	5.76859	8.46517	5.75025	5.84477	5.7035	6.99796	7.66323	9.96864	5.67363	6.22911	6.89619	5.66049	10.1339	6.75265	5.86775	6.0671	6.06512
42.m03416_at	42.m03416	nucleoside-triphosphatase, putative	5.13076	5.62323	10.9423	11.1356	11.1116	10.7355	9.06918	6.35338	6.64143	7.02919	5.66873	4.75107	4.905	5.81046	4.88059	5.17756	5.52328	5.60312	6.52111	5.92719	5.11767	7.65966	4.79065	5.49415	6.21052	8.77822	9.03497	7.3869	6.53281	6.03396	5.63322	7.8016	4.64248	6.36746	4.85192	6.68298	7.64271	8.68936	4.61586	5.03499	7.06243	4.63842	8.37427	6.21041	4.85669	7.05361	5.69369
23.m00015_s_at	23.m00015	SRS domain-containing surface antigen, putative	5.02941	5.12029	10.9687	9.94824	10.4235	10.0343	9.76754	5.18271	5.31428	4.98003	5.21328	5.37511	5.48035	6.23099	5.24216	5.48545	5.41746	5.24176	6.1192	6.41965	5.61574	6.00287	5.04466	5.25071	6.01787	8.49204	6.35143	6.44654	6.07595	6.29714	5.42133	8.16334	5.23985	5.47101	5.08349	5.87267	6.93922	9.32607	5.14212	5.38678	5.78413	5.07057	9.11429	6.23412	5.0044	6.03711	5.65765
23.m00015_at	23.m00015	SRS domain-containing surface antigen, putative	4.99368	4.67538	10.2119	9.11444	9.17058	8.80949	9.25537	4.14567	4.39565	3.96812	4.11538	4.50333	4.74808	5.67846	4.3903	5.0384	4.26847	3.93275	5.52387	5.51642	4.73785	5.57786	4.52957	4.2808	5.21286	7.36062	5.92654	6.11313	5.5747	5.54226	4.78872	7.30325	3.91555	5.07287	4.28446	4.59803	6.49785	8.09972	4.51501	4.51196	4.98447	4.21767	8.39579	5.88512	4.62195	5.96084	5.12556
25.m01888_at	25.m01888	hypothetical protein	4.88047	4.84993	9.47528	7.93508	9.68698	8.00938	8.58953	3.79698	4.05719	3.71074	3.73238	3.8478	3.9961	4.48937	3.84256	4.14659	4.0523	3.99544	4.65666	4.30875	4.34752	4.20832	4.08146	4.2111	4.74982	6.44885	5.03415	4.2072	4.35399	4.22707	3.97986	6.52941	4.21054	4.00144	3.89147	4.26789	4.12151	7.3842	3.9236	3.91119	3.93063	3.82577	7.89171	4.89661	4.02451	4.23965	3.79916
583.m05427_at	583.m05427	methylmalonate-semialdehyde dehydrogenase, putative	4.82214	4.51246	10.3931	9.75733	10.1919	9.49162	9.2243	4.88445	5.09608	5.09613	4.98192	5.26071	5.16075	6.03748	5.37001	5.08614	5.19489	5.16379	5.47448	6.00953	5.28462	5.33405	4.98579	5.21613	5.7021	8.11049	6.63652	5.35911	6.0073	5.87466	5.04417	6.144	5.14806	5.48355	5.2378	5.6604	7.12594	7.21908	5.27182	5.08964	5.41102	5.14045	7.72625	5.4115	5.27266	5.23345	4.88455
23.m00149_s_at	23.m00149	SAG2 related antigen, putative	4.74722	2.66877	10.9393	10.8205	10.8998	10.8807	10.5321	5.94095	6.58927	5.60441	5.03707	6.02476	8.20596	9.46906	8.37019	8.18407	7.27241	6.02527	8.46774	9.27222	8.79095	8.04837	5.79556	7.55519	8.07362	8.78876	7.67698	8.32705	8.29264	8.01646	6.25681	8.93077	7.621	7.46078	7.05881	7.77423	9.06895	9.79317	8.13126	8.11456	8.55391	5.9227	9.82523	9.04808	7.99533	8.33514	8.0889
23.m00149_at	23.m00149	SAG2 related antigen, putative	4.74317	4.19559	11.3572	10.5098	10.754	10.4811	10.3341	6.13876	6.35026	5.88452	5.68471	5.96207	6.21997	7.23116	6.04231	6.24733	5.6637	6.02648	7.1751	7.15851	6.4651	6.34179	6.10347	6.26212	6.96501	9.34898	7.45544	6.36762	6.37909	6.32583	6.38116	8.64074	5.92158	5.88956	6.03182	6.15696	7.93753	9.80194	5.88909	6.05165	5.96696	5.86556	9.9721	7.07061	5.95943	6.18585	5.73594
41.m01322_at	41.m01322	hypothetical protein	4.62284	4.3979	9.99667	9.99227	9.20151	8.89955	8.21023	4.58661	4.97475	4.47596	4.7481	4.60365	4.76529	5.92632	4.74546	4.7102	4.84572	4.84225	4.94709	6.20722	4.83886	5.15988	4.51427	4.61962	5.2281	8.04343	6.21533	4.7971	4.66048	4.76126	4.65586	5.67563	4.53023	4.50489	4.61498	4.60469	5.9397	7.18455	4.88257	4.48229	4.77465	4.49427	7.9891	5.88262	4.80654	4.74335	4.62957
583.m00653_s_at	583.m00653	hypothetical protein	4.59245	4.49474	9.38375	9.58882	9.72796	9.96253	7.98857	4.78669	4.70258	4.42302	4.41191	4.69278	4.77103	5.13628	4.64191	5.09826	4.96197	4.88806	5.17489	5.46718	4.96673	5.04922	4.86756	4.60794	4.87908	5.76745	5.44978	4.96353	4.77291	4.75453	4.52772	5.44456	4.63284	4.69806	4.73421	4.83342	5.83586	6.70155	4.85968	4.78225	4.85528	4.64712	6.72279	4.96061	4.77705	4.89958	5.00218
SRS_LIKE12_at		NA	4.31369	4.33617	10.7977	10.8173	10.478	10.298	9.0046	6.27665	6.56494	6.34853	5.52129	5.91052	6.15684	6.64947	5.74464	6.03105	5.72178	5.92305	6.16032	6.47289	6.1674	6.66852	5.69352	6.17973	6.34092	6.6453	7.6112	6.71375	6.32765	6.42869	6.35494	6.48162	6.22886	6.25631	5.82703	6.71136	6.90568	8.0096	5.60655	6.03611	6.56508	5.63311	8.15984	6.17335	5.83661	6.44366	5.68898
49.m03214_at	49.m03214	hypothetical protein	4.26466	4.07955	9.6274	9.67133	9.39538	9.12297	8.16518	5.00755	5.14215	4.89088	4.13347	5.10612	5.08403	5.99042	4.73591	6.13549	4.68951	4.66232	5.42544	6.20177	5.0272	5.77943	4.49254	4.70495	5.30725	6.96901	6.48717	5.25487	5.36271	5.1647	4.70729	5.4286	4.59935	4.90158	4.92516	5.05574	6.42663	6.91955	4.80887	5.63771	5.61841	4.66683	7.18612	5.32286	4.84503	5.27777	4.95574
76.m01673_at	76.m01673	hypothetical protein	4.19529	3.67815	10.8604	11.8967	11.206	10.7566	8.75554	6.6769	7.14022	6.1923	6.22407	6.54181	6.77474	7.53049	6.6667	6.6035	6.41486	6.60561	6.563	7.18175	6.6826	6.4939	6.55556	6.45148	7.1035	8.21778	7.54806	6.57236	6.58511	6.46086	6.92903	6.59931	6.99848	6.25417	6.43064	6.85672	7.90597	7.49963	6.68135	6.60981	6.71394	6.5394	7.94127	7.34936	6.94259	6.78848	6.28239
59.m03697_at	59.m03697	acetyl-CoA acyltransferase, putative %2F 3-ketoacyl-CoA thiolase, putative	4.17673	3.8774	9.63541	9.7565	9.3571	9.31391	7.47799	5.18753	5.13588	5.19932	4.57556	4.66731	4.80752	4.77272	4.45838	4.65114	4.75495	4.66745	4.40636	5.10649	4.73391	4.52302	4.7332	4.80973	4.67864	6.76485	5.52633	4.41189	4.64102	4.34825	5.21967	4.72212	4.56381	4.65304	4.67924	4.68014	5.99102	5.50719	4.39132	4.50236	4.59555	4.75041	6.14459	4.92107	4.65829	4.96699	4.60731
55.m04764_at	55.m04764	cAMP-specific phosphodiesterase, putative	3.91866	3.57638	9.10367	9.66292	8.66352	8.74141	6.61466	4.86152	4.72886	4.65904	4.61573	4.62635	4.51582	5.09092	4.5046	4.52257	4.49485	4.71603	4.71126	5.20762	4.57739	4.8347	4.64594	4.62806	4.87341	6.62515	5.28648	4.4658	4.40514	4.57737	4.77017	4.53693	5.07198	4.61567	4.76548	4.71689	5.12966	5.00858	4.5745	4.59783	4.62468	4.67902	5.76289	4.70623	4.75058	4.83797	4.49198
59.m06103_at	59.m06103	hypothetical protein	3.90896	4.374	10.9179	10.6329	10.8875	11.0986	9.99126	7.808	8.80365	7.7423	7.49437	5.67803	6.72446	8.10842	5.88181	6.77739	6.30079	5.7081	6.99085	8.08261	6.26398	7.8691	5.19488	6.1554	7.48191	8.00339	8.75215	8.23291	7.16347	6.88361	7.11706	6.85035	6.00064	7.36597	6.20759	6.15642	7.8084	8.41236	6.3938	6.62917	8.04231	5.61701	8.13512	7.38127	6.90116	8.17898	6.80171
52.m01553_at	52.m01553	plasma-membrane H%2B-ATPase, putative	3.60214	4.30174	9.84662	9.15858	10.6362	9.43118	8.53754	6.44003	7.64044	6.23605	5.87095	5.6475	5.15879	5.65844	5.32108	5.29455	5.85753	5.44583	5.52063	5.57242	5.51497	6.37803	5.54524	5.82637	5.71681	7.35203	7.59978	6.63321	5.25073	5.10452	5.32002	6.85096	5.53227	6.17968	5.3557	5.95034	5.77272	8.24028	5.46997	5.10909	6.91543	5.51338	8.00484	5.76173	5.04706	6.77796	5.18043
57.m01839_at	57.m01839	SRS domain-containing surface antigen, putative	3.5256	4.04348	11.3714	12.1516	11.8169	11.6236	10.1975	8.61713	8.71555	8.07934	8.27602	7.96947	7.94908	8.57075	7.46807	8.14561	9.02258	8.35652	7.17949	8.59782	7.25437	9.19137	7.77849	8.36444	7.7477	8.6165	8.40208	8.97413	6.78714	6.70625	7.47475	7.60303	8.06109	8.09255	7.83172	7.60674	8.66923	8.59157	7.78164	8.3573	8.82624	7.79509	9.03544	7.97789	8.12773	8.38831	8.27894
44.m00019_at	44.m00019	hypothetical protein	3.46615	3.24832	8.10019	8.41952	8.03655	8.17057	7.53628	4.48163	5.06304	4.50554	4.5074	4.47576	4.5554	5.20232	4.91757	4.76672	4.43112	4.49655	4.74707	5.48155	4.91563	4.62155	4.5038	4.53785	4.92953	6.25387	4.78777	4.71652	4.66064	4.57233	4.79161	4.71762	4.37336	4.69707	4.47753	4.63527	5.35939	5.35924	4.65129	4.87843	4.88452	4.37166	5.38329	5.06612	4.48598	4.82782	4.46477
55.m04865_at	55.m04865	microneme protein, putative	3.22696	3.03506	12.4139	12.7205	12.4704	12.5748	11.3185	9.03895	11.3238	8.95561	8.68966	8.14133	7.43854	8.45653	7.11134	8.90715	9.64314	8.51082	8.20227	8.53588	7.68329	10.3284	7.683	9.06563	7.4986	10.0427	8.56424	9.70983	8.0173	7.9455	6.99992	8.17124	7.33612	9.71161	8.78799	8.79957	9.05913	9.71531	8.25912	8.9081	10.0503	7.84104	10.455	7.85374	7.85238	10.5068	9.38275
641.m01562_at	641.m01562	bradyzoite-specific surface protein, putative	3.13645	3.86935	11.4751	11.1818	10.9446	10.6108	10.3397	7.59639	7.65813	8.21417	7.64187	7.92095	7.65627	7.7439	6.86378	9.12838	7.70193	7.80399	7.6686	7.71512	6.94248	9.04323	7.45099	7.22259	7.6574	9.76172	10.1268	8.24189	8.11806	7.8694	7.61916	8.49162	7.27786	8.14726	7.86597	8.08265	9.17139	9.14927	6.95602	8.73053	8.13913	7.72435	9.0444	7.28526	6.37043	8.43423	8.09641
20.m03697_at	20.m03697	enoyl-CoA hydratase%2Fisomerase family protein, putative	3.13542	3.11351	7.70689	8.28622	8.15595	7.89504	5.18408	4.25852	4.44727	4.09443	4.6151	4.49007	4.45839	4.42071	4.32224	4.3708	4.41715	4.27193	4.0832	4.49029	3.94467	4.35892	4.61384	4.74787	4.16827	4.67865	4.53701	4.18456	4.34764	4.10446	4.48801	4.17946	4.33005	4.29	4.34029	4.34426	4.42109	4.25814	4.37727	4.14582	4.42498	4.17924	4.35154	4.29939	4.13871	4.1628	4.27997
44.m02638_at	44.m02638	hypothetical protein	2.88115	2.89337	7.44877	7.30408	7.31831	7.2358	4.90439	4.16052	4.79934	3.78999	3.88538	3.89437	3.92985	3.90188	3.78236	3.91704	3.6589	4.04148	3.87778	3.83047	3.85383	4.04582	3.9424	4.15012	4.04703	4.8157	4.86397	4.04695	3.98913	3.99497	4.27176	3.78503	3.92563	3.88765	3.78464	4.17196	4.25471	4.63584	3.74497	3.84074	4.25309	3.80065	4.7865	3.69946	4.09474	4.20203	3.90032
46.m01670_at	46.m01670	subtilisin-like protease, putative	2.86132	2.47444	7.94231	7.58376	7.97517	7.98344	7.41035	4.74247	5.05407	4.58487	4.81942	5.06096	5.04346	5.69358	4.7025	4.76742	4.89099	4.62358	5.10461	5.90863	5.36662	4.94575	4.84433	4.61218	5.39906	6.27684	5.31025	5.37494	5.13508	5.0471	5.06082	5.0682	5.18176	4.80478	4.77504	4.83433	5.94018	5.7242	4.87533	4.91244	5.02546	4.85008	5.57038	5.33863	4.8032	5.11066	4.7739
46.m01644_at	46.m01644	PAN domain-containing protein	2.84165	2.87535	7.26807	7.48359	7.62861	7.58394	5.54317	4.45219	5.65857	3.94812	3.8443	3.68227	4.65965	3.90502	4.30969	4.59935	3.93537	3.86613	3.73017	4.04458	3.91972	3.73452	3.89056	3.97791	4.41112	4.66848	5.5065	4.08053	3.75714	3.80344	5.11069	3.91594	4.00568	4.08715	3.97294	4.04866	4.7514	3.88882	3.89713	4.62796	4.20368	3.75507	4.15448	3.67218	4.03605	5.69971	3.8955
42.m03317_at	42.m03317	hypothetical protein	2.83189	2.56087	8.08274	8.41312	7.64664	8.00721	7.10028	5.02137	5.33574	5.08268	4.95806	5.39019	5.2784	5.75398	5.0136	5.08964	5.07008	5.33515	5.27845	5.74992	5.26875	5.54287	5.16386	5.23991	5.38441	6.55492	6.06804	5.18662	5.35197	5.24662	5.10697	5.35162	5.13582	4.99908	5.3861	5.3383	5.80145	5.94481	5.00642	5.20645	5.49184	5.06138	6.13175	5.21314	5.23246	5.4017	5.26624
541.m02517_at	541.m02517	conserved hypothetical protein	2.75775	3.33255	10.0703	10.309	10.5798	10.2926	9.17926	8.3525	7.88865	8.0908	7.11682	6.70297	5.36214	7.4996	5.40258	7.70329	6.88743	6.58975	6.29817	7.51446	6.21721	7.96305	5.58732	6.2123	6.66372	9.28317	8.48515	7.17712	6.45281	6.1712	5.81732	5.9457	6.26906	6.8705	6.0678	6.15544	7.25237	7.43789	6.03884	7.65432	7.49767	5.62911	8.17557	6.78343	6.68272	7.1886	6.58828
57.m01861_at	57.m01861	hypothetical protein	2.72179	3.43385	10.2172	11.0552	10.2212	10.2793	8.02866	7.75512	7.98909	7.76709	7.44226	6.93784	5.54448	5.9909	5.46584	6.13912	7.67252	7.48438	5.75092	6.24897	5.50688	7.50717	7.11002	7.39016	6.35262	7.02695	6.77164	7.1419	5.62865	5.91676	6.96844	5.83875	6.09026	7.11997	6.92072	6.89762	6.89332	6.39406	5.71624	6.6566	7.55341	7.04628	7.28537	5.6979	6.0837	6.99749	6.99477
41.m02360_at	41.m02360	aminopeptidase N, putative	2.61884	2.22315	9.01697	8.3398	8.18344	8.86157	8.96837	6.60176	5.92548	4.49576	4.63931	7.10081	8.85036	9.36779	8.37142	6.86441	6.23259	7.97165	8.77064	9.63664	8.78845	6.88684	7.73578	7.46165	9.36183	8.94222	9.53524	8.10206	8.46604	8.54139	8.92828	8.76633	8.43832	7.63359	7.76556	4.99139	9.69009	8.89533	8.12864	6.34472	8.11235	7.23562	9.18286	9.08996	8.30578	7.66723	5.20032
541.m02037_at	541.m02037	hypothetical protein	2.56748	3.07365	9.86574	10.3147	10.0472	10.0007	8.8532	8.23586	8.02822	7.94984	7.06996	6.41383	6.07317	7.62851	5.71645	7.68083	6.8427	6.8111	6.44053	7.36984	6.15739	7.93064	6.15626	6.01637	6.63778	8.8599	8.48574	7.24535	6.4139	6.5507	6.12606	6.31224	6.15715	6.8427	6.41324	5.94505	7.27838	7.25486	6.19057	7.58781	7.46544	6.34565	8.15976	6.89265	6.68322	7.50071	6.64066
541.m01154_at	541.m01154	hypothetical protein	2.56571	2.69748	7.42324	6.17599	8.8107	7.4487	5.67006	4.69615	4.93485	4.3618	4.40867	4.36224	4.63317	4.57706	4.58291	4.45834	4.45631	4.36589	4.50785	4.4817	4.72329	4.49189	4.57961	4.52076	4.44769	4.57339	5.48184	4.2273	4.28594	4.79377	4.9049	4.29292	4.46466	4.37475	4.28846	4.56774	4.93004	4.71681	4.63777	4.56582	4.41092	4.46938	5.11353	4.14486	4.51137	4.80765	4.41014
583.m05738_at	583.m05738	hypothetical protein	2.55586	-0.463609	11.9608	11.6514	11.484	11.8579	12.6902	7.73095	10.3149	7.00385	7.54027	10.1246	12.4782	12.5946	12.5769	11.8804	9.70306	8.44702	12.4372	12.6198	12.7678	9.59122	8.9678	9.98197	12.4819	12.3779	12.1952	12.575	12.7077	12.7224	9.99189	12.5636	12.0131	10.3725	11.5072	12.4373	12.4352	12.663	12.4909	11.6432	11.5304	9.98928	12.7495	12.8562	12.8164	12.6106	12.7192
80.m05017_at	80.m05017	hypothetical protein	2.39323	3.63507	9.54209	10.5732	9.94127	10.0277	8.09878	7.54503	7.94327	7.41656	7.6018	6.44178	5.53156	6.31684	5.62883	6.4048	6.81829	6.87732	5.35926	6.33863	5.62213	6.93747	6.65171	6.63358	5.95979	6.86469	7.10692	6.99358	5.50619	5.63043	6.97485	5.27265	6.6201	6.15909	5.4513	5.75731	6.40915	5.69027	5.79573	6.37428	6.74963	6.04727	6.01159	5.36355	6.62899	6.70051	7.07369
641.m01505_at	641.m01505	deoxyribose-phosphate aldolase, putative	2.3913	2.92137	11.2213	11.1737	11.0442	10.9711	9.96229	8.71752	9.26691	8.87776	8.52652	8.21593	8.01549	8.9693	7.93367	8.43232	8.88962	8.70617	7.89082	9.15746	8.50162	9.28028	8.50987	8.79362	9.4319	9.85345	9.36196	10.9348	9.57866	9.25304	8.51979	8.37235	8.16269	8.90074	8.58027	8.1206	9.09481	9.15945	7.7969	8.13562	9.05087	8.50403	9.49333	9.19281	9.58957	10.646	10.9028
26.m00370_at	26.m00370	hypothetical protein	2.28231	-0.288731	10.3863	9.90917	9.74857	10.122	10.9431	6.18262	9.35554	5.87932	6.30705	8.40451	10.7078	10.9966	10.6852	9.97945	8.18878	6.9816	10.5927	10.8669	10.8802	8.22689	7.4343	8.06052	10.9782	10.9161	9.88652	10.7304	11.4883	11.1542	8.3179	10.8507	9.9011	8.9657	9.66897	10.7077	10.5646	11.0804	10.6458	9.66693	9.88056	8.40651	10.9571	11.2346	10.5788	10.1711	10.7136
52.m01564_at	52.m01564	hypothetical protein	2.27581	0.0785014	10.1612	10.0007	10.071	10.1808	10.5999	6.32892	9.20979	7.26723	6.70769	8.21367	10.2616	10.4233	10.2956	9.706	7.71641	7.15651	10.3349	10.4857	10.5045	8.18455	7.58099	7.64828	9.99581	9.87072	9.12229	9.36316	10.6594	10.6714	7.5662	10.3388	8.95148	8.72217	9.22973	9.76407	9.68566	10.4494	10.2225	9.61905	9.42025	8.29111	10.5443	10.626	9.81521	9.27214	9.30264
55.m05023_at	55.m05023	zinc finger %28CCCH type%29 protein, putative	2.24861	4.70042	10.5595	11.2921	11.4099	11.1165	9.76109	9.73518	10.1488	9.87644	8.70956	8.01351	5.5159	7.58689	5.59405	8.35035	9.13972	8.52647	7.39713	7.48738	6.05589	10.7688	8.29566	9.10631	8.16428	9.22579	10.7941	11.3513	9.39255	9.33444	9.00019	7.35174	7.23976	9.72231	8.70239	6.92294	8.36362	8.17864	6.85225	8.7041	9.75621	7.50461	8.87365	6.99214	8.51416	10.9031	10.417
59.m03727_at	59.m03727	RNA recognition motif-containing protein	2.2138	2.02327	7.29042	7.96738	6.86136	6.7281	5.23829	4.69658	4.53294	4.54639	4.23257	4.42907	4.84189	4.70362	4.52382	4.52636	4.89793	4.59671	4.30931	4.66629	4.43729	4.81813	4.63998	4.60493	4.82682	5.42564	4.86767	4.55623	4.49235	4.72548	4.58417	4.58486	4.65297	4.55453	4.80473	4.84555	4.88404	4.83366	4.65441	4.55657	4.56169	4.72325	4.9066	4.59046	4.70034	4.49872	4.60158
59.m03629_at	59.m03629	membrane-attack complex %28MAC%29%2FPerforin domain-containing protein	2.1438	3.34443	9.48303	8.77824	8.93569	8.816	7.09858	7.2088	8.55502	8.54034	7.69977	5.17046	4.84909	5.3406	4.86036	5.19043	5.36802	5.4658	4.73199	5.3682	4.90306	6.14823	5.05751	5.52923	4.93085	6.37348	6.00493	4.30507	4.7942	4.43202	5.64259	4.65731	4.26375	5.39231	4.53038	4.82724	5.33962	5.23546	4.6122	5.17815	5.82574	4.85124	6.18059	4.85974	4.91723	5.78383	4.2762
583.m09158_at	583.m09158	hypothetical protein	2.10461	-0.868063	11.1137	10.4519	10.7325	11.0798	11.7043	7.07172	9.9047	6.69819	7.09738	9.45725	11.9653	11.6734	11.7398	11.6054	9.32854	7.72698	11.6032	11.7927	11.9891	9.00501	8.12652	9.23423	11.6567	11.2474	10.8919	11.4432	11.8186	11.6512	9.60173	11.7753	11.0332	9.66883	10.4264	11.4016	11.6169	11.9666	11.751	11.2598	10.5661	9.33695	11.5572	11.8636	11.838	11.4644	11.9002
57.m01745_at	57.m01745	hypothetical protein	2.07103	-0.864719	10.4126	9.55692	9.61813	10.0558	10.7547	6.2962	8.50304	6.12334	6.14227	8.04222	11.472	11.191	11.095	10.6531	7.92816	6.8061	11.0691	11.2747	11.3349	8.00616	7.55145	8.15958	11.1161	10.6183	9.59104	9.24989	11.2044	11.0035	8.19367	11.4925	10.0174	8.94001	9.61015	10.4296	11.0059	11.5805	10.7946	10.3964	9.68296	8.2877	11.3856	11.6264	10.2657	9.46583	9.58898
72.m00385_at	72.m00385	calmodulin, putative	2.02276	-0.689833	10.3808	9.53569	9.54999	9.91039	11.035	6.71947	9.18759	6.55166	6.20714	8.37242	11.0394	10.9376	10.9454	10.4629	8.12048	6.71291	11.045	11.1562	11.2355	8.21622	7.30064	8.10646	11.3482	10.7348	10.0864	10.9256	11.3365	11.2558	8.46747	10.8705	9.97538	9.09912	9.68393	10.36	10.8741	11.1415	10.8103	10.0713	9.70606	8.13527	11.2324	11.3578	10.9143	10.4809	10.8513
57.m01755_at	57.m01755	protein phosphatase 2C-related	2.01177	-0.486411	8.60107	8.36502	8.21383	8.44433	9.63739	5.24695	7.12581	5.30699	5.81488	6.85798	9.34321	9.24008	9.20692	8.41885	6.91112	5.91591	9.07848	9.45367	9.65747	6.64825	6.08199	6.99028	8.90532	9.26231	7.99551	8.75764	9.11221	9.02163	6.38656	9.189	8.4362	7.38597	7.84192	8.74463	9.12504	9.69747	9.22662	8.26677	8.12458	6.54552	9.65542	9.43138	8.9361	8.61506	9.06809
31.m01831_s_at	31.m01831	hypothetical protein	2.01131	1.11579	9.16301	10.1076	10.0495	9.54759	9.22952	7.81475	7.58933	7.25674	7.76585	7.75732	6.25814	8.40985	6.87993	7.77157	6.80906	7.08659	6.75496	8.13542	7.3168	7.83536	7.33142	7.35994	6.83373	8.82388	7.72069	6.87329	7.62008	7.55888	5.98133	5.73487	6.78094	6.17394	6.03597	6.48744	6.87732	6.37194	7.44303	7.43643	7.12106	7.19745	8.1627	8.06821	7.42607	6.30218	6.70044
583.m00636_at	583.m00636	hypothetical protein	1.99504	-0.900853	11.3928	10.9529	11.2895	11.5882	12.6709	7.41092	9.73536	7.48739	7.85201	10.0076	12.5549	12.5254	12.5603	12.08	9.59687	8.57256	12.4264	12.7523	12.7017	9.37702	9.00701	9.78367	12.2679	11.9985	12.3555	12.5243	12.6073	12.8073	10.058	12.6195	11.5668	10.3838	11.2566	12.1468	12.2421	12.6344	12.3246	11.9231	11.2019	10.0353	12.6235	12.7321	12.8379	12.7341	12.8266
113.m00755_at	113.m00755	duplicated carbonic anhydrase	1.9901	-0.915126	11.6887	11.2552	11.4326	11.676	12.657	7.91476	10.705	7.40043	7.75101	10.1311	12.602	12.6891	12.4438	12.0748	10.1837	8.4723	12.6375	12.7271	12.6074	10.053	9.34889	9.90235	12.6074	12.3366	12.692	12.9763	13.1975	13.3416	10.2192	12.7289	11.6548	10.9643	11.6998	12.024	12.4455	12.7424	12.4569	12.064	11.7756	10.2263	12.7726	12.9249	12.8882	12.9116	13.006
145.m00331_at	145.m00331	conserved hypothetical protein	1.97538	-0.848625	10.0633	9.21188	10.2199	10.0637	11.0533	5.91835	8.8162	6.4128	6.09346	8.61694	11.069	10.9529	11.1353	10.8654	8.0792	7.20936	11.312	11.3276	11.1661	8.4292	7.66675	8.36274	11.0229	10.6494	11.0374	11.0775	11.6578	11.9401	8.25269	11.2032	9.93684	9.41214	9.93548	10.869	10.6596	11.109	10.8675	10.6572	9.88762	8.66411	11.3074	11.1985	11.1852	11.178	11.1516
55.m08188_at	55.m08188	hypothetical protein	1.96944	-0.900923	10.7845	9.79537	9.72078	10.5328	11.216	6.80636	9.32022	6.04822	6.47839	8.9185	11.7022	11.5282	11.5534	11.071	8.59054	7.28785	11.3658	11.6898	11.7624	8.3029	7.78293	8.34067	11.5222	10.8914	9.84524	9.25915	11.4494	11.3486	9.31162	11.7872	10.6704	9.42489	10.2354	11.2382	11.4926	11.9464	11.3361	10.8804	10.2115	8.85117	11.6086	11.7282	10.659	9.56819	9.6093
49.m07245_at	49.m07245	hypothetical protein	1.88731	-1.09334	10.2583	9.30158	9.369	10.0478	10.8183	6.23558	9.00504	6.22044	6.06658	8.37698	11.0304	10.9027	10.8043	10.3498	7.94082	7.03033	10.7981	10.8466	11.0707	7.95604	7.51707	7.75527	10.9228	10.2473	9.5667	10.1824	11.0785	11.0168	8.30354	10.8299	9.88532	8.72423	9.68766	10.3609	10.7267	11.0685	10.7689	10.1072	9.60034	8.42409	10.9807	11.1639	10.4989	9.82138	10.2365
145.m00607_at	145.m00607	mitochondrial carrier domain-containing protein	1.87018	-0.107806	9.13621	8.79211	8.70897	9.5147	9.613	6.39129	8.23162	7.13459	7.13333	7.01601	9.83949	9.45089	9.4194	9.20622	7.38212	6.54882	9.14591	9.6282	9.58217	7.41034	6.55054	7.42333	9.24138	8.91391	8.65943	8.77142	9.42359	9.11175	7.55606	9.4737	8.53795	7.66398	7.84699	8.74245	9.40564	9.88586	9.25773	8.68929	8.31192	7.1337	9.61564	9.8217	9.27334	8.77028	9.09214
42.m03326_at	42.m03326	hypothetical protein	1.8628	0.17493	9.39095	9.09375	9.30809	9.80901	10.0124	6.14759	9.11388	6.01732	5.9239	7.94296	10.1052	9.93346	9.77851	9.3037	7.87769	6.42946	9.81353	10.0746	9.92582	7.74031	7.23647	7.43536	9.48803	9.1985	8.40909	7.34175	9.9115	9.81295	7.79731	10.1884	8.83135	8.31568	8.78726	9.22758	9.43318	10.3668	9.93852	9.33098	9.00396	7.96011	9.97053	9.97079	8.95521	8.19991	7.78039
49.m03245_at	49.m03245	molybdenum cofactor biosynthesis protein c, putative	1.85446	2.8234	9.70884	8.86019	10.4319	9.27678	9.00761	6.86368	7.46326	7.10912	6.78151	6.58461	6.61532	6.81778	6.74723	6.45155	6.92565	6.48582	6.55588	6.59582	6.83556	7.23831	6.50841	6.95388	7.96709	8.3365	7.58346	8.97428	7.17785	6.88107	7.9782	6.79783	7.3242	7.02381	6.67742	6.84676	7.84849	7.2813	6.95633	6.62882	7.20522	6.62794	7.54725	6.6229	6.93925	7.81903	7.99275
46.m01722_at	46.m01722	transmembrane domain-containing protein	1.81486	-0.993172	10.2657	9.90452	9.72317	10.2255	10.8615	6.21292	8.58042	6.67185	6.73856	8.49272	11.239	10.9412	10.9176	10.7787	7.88157	7.27845	10.8608	11.0226	11.2599	8.12393	7.40743	8.47012	10.7995	10.7154	10.2398	10.5724	11.0285	10.976	8.08079	11.0044	10.1638	8.97399	9.63731	11.0189	10.7773	11.1736	10.8746	10.4131	9.5196	8.23277	11.0703	11.1971	10.9748	10.4272	10.8321
42.m03481_at	42.m03481	hypothetical protein	1.7965	-0.617379	9.1114	8.72673	9.10882	9.25632	9.80538	5.92993	7.95273	5.20302	5.59809	7.48831	10.0954	9.78208	9.80146	9.38745	7.22322	6.10587	9.57141	9.9071	10.1182	7.24614	6.47385	7.48435	9.58931	9.20384	8.14676	7.56133	9.60718	9.57578	6.93777	9.78641	8.98859	8.12943	8.40144	9.84836	9.69528	10.1138	9.67858	9.08909	8.64789	7.20554	10.1664	10.1322	8.69276	8.08689	7.89383
57.m01719_at	57.m01719	hypothetical protein	1.77654	-0.744389	9.13348	8.74186	8.21091	9.01558	9.40776	5.17493	7.91225	5.63859	5.55661	7.2833	9.77567	9.74158	9.33097	9.19507	6.57247	5.76127	9.74202	9.73509	9.70023	7.17316	6.26365	7.14311	9.91905	9.65758	9.06959	9.88189	10.1148	10.1173	7.05184	9.55109	8.85269	7.88739	8.24608	8.98853	9.83327	9.76941	9.27164	8.92971	8.3958	6.98028	9.86626	10.1072	9.6983	9.46302	9.81605
113.m00801_at	113.m00801	hypothetical protein	1.75975	-0.883963	9.05322	7.86106	8.33423	8.74572	9.30894	5.3259	7.64387	4.66664	5.88038	7.51403	9.90172	9.59291	9.63078	9.38967	7.43118	6.03124	9.33856	9.70468	9.99901	7.06753	6.45866	7.4984	9.54226	8.80048	8.05927	8.46294	9.91367	9.69229	7.03949	9.92884	8.90684	7.88597	8.4974	9.91421	9.51911	10.1755	9.52719	8.98874	8.70613	7.2882	9.48089	9.8205	9.08261	8.4463	9.23055
55.m04630_at	55.m04630	calcium-dependent protein kinase, putative	1.74656	1.48569	6.32186	6.37385	5.63566	6.36026	5.05075	4.07045	4.91738	4.7938	3.9149	4.00192	4.6992	4.23959	4.23937	4.37792	4.05196	4.05512	3.91115	4.25233	4.06485	4.19699	4.24833	4.09439	4.50218	5.60689	4.96407	4.19928	3.9669	3.9526	3.99026	4.01252	4.03173	4.17753	4.07603	4.02324	4.94655	3.99637	4.04102	3.98577	4.58753	3.75423	4.47824	4.01093	4.12385	4.54939	3.98495
72.m00685_at	72.m00685	hypothetical protein	1.7247	-1.18431	10.1014	9.30681	9.46998	9.6942	10.9075	6.12438	8.29952	6.42232	6.58111	8.79313	10.9933	11.0624	11.055	10.4447	7.95107	7.02764	10.9851	11.1983	11.2693	7.98028	7.35658	8.22222	10.8708	10.3472	9.89894	10.0156	11.1704	11.1189	8.34469	11.0639	10.2056	8.84938	9.63467	10.7204	10.6291	11.0761	10.9942	10.1879	9.71291	8.56319	11.1184	11.0517	10.6657	10.0145	10.0554
42.m00061_at	42.m00061	conserved hypothetical protein	1.71219	-0.854518	9.32402	8.83806	8.24797	8.82811	10.0142	5.62609	7.97774	5.40345	5.75048	8.13959	9.95475	10.0591	9.89812	9.35839	7.37984	6.42946	9.6388	10.2074	10.1535	7.39292	6.46457	7.61034	10.2153	10.0985	9.17858	10.8304	11.0809	10.7581	6.74345	10.0041	9.09428	8.29938	8.74198	9.79017	9.51298	10.1621	9.9931	9.03706	8.91544	7.77192	10.1804	10.2687	10.621	9.71244	10.7532
44.m04679_at	44.m04679	hypothetical protein	1.6812	-1.00826	8.86299	8.48905	8.46133	8.73606	9.63872	5.39831	7.45211	5.94971	5.09105	7.19732	10.2237	10.0396	9.68064	9.42841	7.26534	6.30289	10.2968	9.8887	9.86635	7.45505	6.60594	6.84106	9.91826	9.65585	9.69081	9.75238	10.5843	10.9136	7.59354	9.89637	8.41992	8.36009	8.92301	8.74957	9.81709	9.7115	9.42019	9.39237	8.69909	7.48571	10.3584	10.1756	9.57925	9.82652	9.53957
46.m01667_at	46.m01667	hypothetical protein	1.67328	-0.347456	12.9528	12.0647	12.3919	12.7314	13.372	9.95328	11.5912	8.87722	9.70815	11.5335	13.5046	13.3546	13.4105	13.2021	11.0622	9.99981	13.2907	13.463	13.5256	10.5846	10.4554	10.9033	13.2795	12.8762	11.958	11.3985	13.3298	13.0906	11.5779	13.4409	12.9326	11.465	12.2613	13.233	13.1774	13.587	13.3355	12.9807	12.4271	11.4324	13.1938	13.4062	12.8228	12.0201	11.6771
583.m05685_at	583.m05685	acyl-CoA oxidase, putative	1.63396	1.36681	5.28707	6.99956	5.41109	5.50575	4.45536	3.79714	4.01937	3.89168	3.78096	3.86802	4.43772	4.0416	3.81615	4.20309	4.00961	3.89058	3.84396	3.79949	4.10942	3.63525	3.79255	3.92327	3.92024	4.2219	4.14392	3.84207	3.91064	3.76445	3.91233	4.0903	3.78373	3.96467	4.05606	4.05777	4.24392	3.81266	3.81704	3.92335	3.82944	3.85892	4.09356	3.95414	4.0093	5.53544	3.77305
42.m03339_at	42.m03339	ankyrin repeat-containing protein	1.59798	0.90504	6.84619	7.19107	7.42986	7.02641	6.34184	5.18217	5.59777	5.14677	5.36003	5.40577	5.74023	5.85036	5.74142	5.77255	5.23384	5.49011	5.48398	5.82683	5.67204	5.52294	5.48415	5.5108	5.63183	6.18122	5.56199	5.44904	5.41419	5.53738	5.48046	5.38804	5.51583	5.39231	5.34646	5.94507	5.81134	5.97766	5.17701	5.74616	5.40122	5.33641	5.74555	5.41631	5.72949	5.37569	5.45728
59.m03630_at	59.m03630	hypothetical protein	1.57831	1.12562	8.09686	9.11172	8.2342	8.44041	7.76254	7.68611	7.57958	6.47245	6.37168	5.70788	6.18587	7.63888	6.11556	7.68751	6.40499	6.47402	6.91994	7.4628	6.79011	8.14628	6.22349	6.42167	6.42396	8.31156	6.84562	7.51206	7.40451	7.49274	5.66042	6.51852	6.00631	7.52328	6.84835	6.45436	6.51645	7.38651	6.43404	7.56441	7.41887	6.35747	7.30132	7.14835	6.29091	7.57297	6.92356
76.m01662_at	76.m01662	hypothetical protein	1.5725	-1.10422	8.9068	8.24292	8.63199	8.42734	9.83137	5.8314	7.64987	6.92356	5.74085	7.58957	9.21004	9.28495	9.60652	9.17218	6.98214	6.29528	9.63411	9.49983	9.87033	7.31649	6.20586	7.5932	9.51571	9.26289	8.92436	9.53076	9.80634	10.0528	6.52143	9.19227	8.61909	8.05953	8.41259	9.35573	9.12773	9.33418	9.44026	8.74246	8.52935	7.28323	9.89414	9.86356	9.72197	9.54494	9.35217
583.m05686_at	583.m05686	hypothetical protein	1.57195	-0.389056	10.5325	10.2567	10.5451	10.5195	11.4371	7.9437	9.86667	8.83907	8.62166	9.05221	11.2162	11.217	11.1963	10.6334	9.09501	7.93015	11.2231	11.3188	11.2709	9.32526	8.36412	9.10544	11.2533	10.9704	11.4053	11.252	11.6844	11.8482	9.51191	11.4027	10.4224	9.79303	10.108	10.7762	11.0842	11.4371	11.1777	10.5645	10.334	8.96209	11.4665	11.4969	11.5871	11.2586	11.2546
55.m04617_at	55.m04617	hypothetical protein	1.54811	-0.890537	10.4519	9.43562	10.0479	10.2859	11.2863	6.64878	8.98949	7.12515	7.0059	9.29852	11.4785	11.3834	11.484	10.8875	8.51145	7.87229	11.6031	11.5456	11.7081	8.60597	8.32754	8.53123	11.0192	10.6381	9.79256	8.61021	11.3117	11.5236	9.01321	11.5811	10.4697	9.36383	10.3131	11.3809	11.014	11.6179	11.4022	10.7704	10.2551	9.30395	11.4297	11.4476	10.383	9.18781	8.95455
113.m00009_at	113.m00009	conserved hypothetical protein	1.54108	-1.33187	10.5056	9.86791	9.82941	10.1973	11.442	6.87441	8.66903	6.86405	7.0658	9.38511	11.6502	11.552	11.572	11.1023	8.73327	7.81625	11.5213	11.6139	11.8033	8.6071	8.11728	8.65916	11.2997	11.0506	10.7275	10.9073	11.8109	12.073	8.98493	11.5887	10.6839	9.51225	10.4261	11.6115	11.1956	11.5462	11.4874	10.9078	10.2245	9.12648	11.6199	11.5394	11.4164	10.9114	11.1473
57.m00022_at	57.m00022	conserved hypothetical protein	1.5088	-0.859994	11.9841	11.1696	10.996	11.7786	12.7367	8.14837	10.3902	8.03564	8.45504	10.87	12.7258	12.9674	12.7878	12.2521	10.2126	9.11509	12.6659	12.981	12.9857	9.70176	9.54214	10.0403	12.6075	12.237	11.319	10.8786	12.7766	12.7165	10.8956	13.0521	12.3681	10.6214	11.6772	12.571	12.6321	13.1958	12.8813	12.1081	11.7085	10.7369	12.7792	12.8433	12.1895	10.5557	11.295
42.m00060_at	42.m00060	hypothetical protein	1.47026	-0.503676	8.50033	7.89841	8.40714	8.29145	9.39837	6.1047	7.81884	6.68913	6.20968	7.06069	9.541	8.84336	9.3156	8.80017	6.79821	6.08963	9.2775	9.10622	9.35675	7.1883	5.8497	7.18716	9.13344	8.82233	9.25231	9.43465	9.85334	9.81926	6.9803	9.23161	8.22071	7.78791	7.87901	8.77421	9.09491	9.21807	8.97339	8.75761	8.23047	6.9493	9.33096	9.33353	9.7768	9.4356	9.54593
541.m01166_at	541.m01166	hypothetical protein	1.42532	-1.23964	9.45801	8.48023	9.2361	9.25366	10.6501	5.95336	8.00591	6.10515	6.06732	8.36593	10.0565	10.4156	10.8167	9.64245	7.33932	6.73062	10.5286	10.4204	10.8707	7.69083	7.22535	8.04137	10.4159	9.8176	10.3614	10.1531	10.6775	11.05	7.64469	10.4839	9.6533	8.64089	9.31788	10.867	10.0902	10.4668	10.566	9.54211	9.46232	8.25971	10.7185	10.8675	10.6198	10.1799	9.95265
55.m00167_at	55.m00167	hypothetical protein	1.42028	-0.75638	10.5364	10.0876	10.3826	10.4957	11.2554	7.05856	9.60338	8.35366	7.86706	9.28502	11.3226	11.3198	11.3452	11.0726	8.95129	7.90569	11.2003	11.5274	11.4756	8.75201	8.22992	8.91486	11.085	10.7768	10.8403	10.9891	11.528	11.5478	9.27908	11.5212	10.4873	9.58547	10.1935	11.3036	11.1846	11.5441	11.3251	10.8793	10.3009	9.20257	11.2379	11.5093	11.1817	11.0342	11.0941
83.m01220_at	83.m01220	hypothetical protein	1.40399	-0.989031	8.92055	8.56091	8.75837	9.11132	10.1424	5.81861	8.17946	6.34365	5.93628	7.97206	10.279	10.2136	10.3283	9.75298	7.72501	6.42893	9.84722	10.2136	10.3725	7.30318	6.77809	7.72505	9.79513	9.72356	8.86414	9.40445	10.1534	10.1528	7.38217	10.474	9.56769	8.27725	8.8563	10.2116	9.9065	10.6987	10.1954	9.35088	9.18287	7.74066	10.2551	10.3723	9.96076	9.52696	9.86978
64.m00582_at	64.m00582	papain family cysteine protease domain-containing protein	1.40024	-0.91514	8.44839	8.62892	8.76798	8.6123	9.15811	6.43458	7.43328	6.30233	6.15487	7.20393	9.26587	9.06629	9.19562	8.95549	6.89203	6.15495	9.12351	9.17431	9.41915	6.70344	6.52717	6.81219	9.40227	8.83411	8.84385	9.61125	9.76894	10.0183	7.10831	9.13551	8.27136	7.55984	7.94596	9.30362	8.76709	9.23564	9.17896	8.6561	8.02862	7.23986	9.16066	9.43652	9.70466	9.1481	9.69172
20.m03880_at	20.m03880	hypothetical protein	1.39113	-0.556419	9.10267	8.21931	8.73632	9.06611	9.94821	5.93623	8.07842	6.09069	6.24828	7.86115	9.81634	10.0446	9.93869	9.1737	7.40817	6.55978	9.65399	10.0455	10.1861	7.24008	6.56209	7.42701	9.61067	9.5991	8.12235	7.96878	9.5985	9.46878	7.32531	9.98873	9.29792	7.94495	8.56946	9.63051	9.68301	10.2546	9.73977	8.97671	8.72838	7.47904	10.0713	10.344	9.15299	8.24662	8.19098
42.m03520_at	42.m03520	hypothetical protein	1.38156	-1.09218	7.36637	7.07333	7.33722	7.27717	8.6952	4.82837	6.0256	4.88186	5.04471	6.02476	8.98816	8.47497	8.72614	8.17182	5.55415	5.38686	8.7505	8.68422	8.94183	5.80597	5.64381	6.16872	8.29074	7.85424	8.10577	8.09255	8.62654	8.77119	5.97623	8.3133	7.73712	6.77521	6.81657	8.14686	8.5518	8.37091	8.48436	7.95005	6.79088	6.09584	8.59535	8.68327	8.81158	8.34364	8.33001
541.m01185_at	541.m01185	ABC transporter, putative	1.37558	-1.03683	8.56477	8.12239	8.62678	8.52888	9.66378	6.21437	7.47651	5.94467	6.07902	7.62171	9.70273	9.56806	9.6177	9.35012	6.81648	6.67542	9.40887	9.83154	10.058	7.03786	6.75636	7.66954	9.35401	8.93277	9.03693	9.1786	9.81094	10.2317	6.94205	9.38264	8.73128	7.9033	8.23473	9.80551	9.16721	9.52725	9.70527	8.93422	8.27723	7.50498	9.77962	9.62465	9.68948	9.74984	9.50892
57.m01720_at	57.m01720	hypothetical protein	1.37547	-0.361247	8.95385	8.1113	8.49694	8.79373	9.28309	6.17753	7.41558	6.04482	5.90309	7.65379	9.7213	9.67896	9.19376	9.14999	7.41333	6.29631	9.36534	9.57416	9.65251	7.26157	6.7573	7.21169	9.12597	9.03025	8.29233	8.17517	9.34917	9.517	7.31593	9.60682	8.7051	7.95691	8.48588	9.29519	9.40681	9.72463	9.11563	8.88746	8.49515	7.17734	9.72659	9.72261	8.54598	8.30761	8.61167
583.m11443_at	583.m11443	hypothetical protein	1.37197	-0.65703	8.77241	7.93718	8.25324	8.38732	8.6988	6.05787	7.71549	6.55219	6.20666	6.61975	9.77433	9.32552	8.86533	9.13415	7.20824	6.02455	9.6938	9.35897	8.88179	7.07258	6.5737	6.64872	9.37417	9.24275	9.73298	9.88342	9.98474	10.1029	7.45299	9.68476	7.61127	8.10532	8.56048	7.93568	9.30012	9.254	8.10886	8.85868	8.21422	6.59504	9.91232	9.52795	8.92455	9.84313	9.65649
583.m05706_at	583.m05706	hypothetical protein	1.35912	0.338313	12.0047	11.4299	11.8882	12.0353	12.3203	10.0468	11.2406	10.0263	10.0189	10.6325	12.1759	12.1384	12.0303	11.8015	10.4698	10.1858	12.0824	12.306	12.2904	10.6298	10.1701	10.4205	11.9802	11.8227	10.8036	10.0855	11.9972	11.8685	10.8135	12.1716	11.6195	10.8707	11.1665	11.7594	12.0676	12.4584	12.1526	11.6912	11.3789	10.7477	12.0618	12.1006	11.4574	10.6041	10.4377
583.m00597_at	583.m00597	sushi domain-containing protein %2F SCR repeat-containing protein	1.35762	-0.518564	10.8389	9.62364	10.5043	10.588	11.6979	8.07976	9.50737	8.36233	8.12185	9.58305	11.1962	11.27	11.5313	11.0011	9.22857	8.53316	11.153	11.5032	11.751	8.88484	8.63923	9.43976	11.3598	10.7393	11.2051	11.6045	11.42	11.628	9.23941	11.4223	10.8155	9.82419	10.3081	11.6279	11.011	11.4496	11.2226	10.7003	10.3194	9.4485	11.4686	11.6568	11.7861	11.5436	11.6008
49.m03332_at	49.m03332	hypothetical protein	1.3565	-1.52123	9.39254	8.6097	9.07609	9.55649	10.6507	6.07031	8.21782	5.86465	6.24315	8.56609	10.7511	10.7924	10.757	10.2613	8.00017	6.97509	10.851	11.0239	10.9725	7.87822	7.35732	8.01021	10.3332	10.0078	8.95296	7.61603	10.7173	10.9802	7.75965	10.7801	9.82268	8.89982	9.56018	10.5058	10.3466	10.9144	10.5797	9.93998	9.66008	8.29482	10.8976	10.8601	9.55993	8.55332	8.33033
583.m09217_at	583.m09217	hypothetical protein	1.34782	-0.917005	10.4917	9.46016	10.0273	10.0774	11.2083	7.10569	9.60009	7.16792	7.01705	9.05915	11.3794	11.4485	11.2795	10.8211	8.66299	7.38486	11.4542	11.3658	11.6	8.73843	7.92087	8.7304	11.2413	10.7333	10.063	8.97713	11.4505	11.6678	9.14734	11.2068	10.3503	9.76124	10.3264	10.972	11.1659	11.3055	11.273	10.7222	10.4267	9.04469	11.5205	11.4081	10.4074	9.5582	8.86867
31.m00939_at	31.m00939	hypothetical protein	1.2841	-1.15837	11.074	10.1316	10.4227	10.8996	12.0489	7.52481	9.79441	7.73358	7.84221	10.188	12.0049	12.2351	12.1416	11.6189	9.50325	8.40275	12.2807	12.3241	12.5463	9.17122	8.71932	9.20334	11.8844	11.2871	10.4982	9.43252	11.9815	12.2236	9.84201	12.262	11.5517	9.96031	11.228	12.0999	11.7311	12.4454	12.1121	11.4505	11.1534	10.009	12.0498	12.2147	11.1971	9.72493	9.83386
41.m01360_at	41.m01360	SRS domain-containing protein	1.27861	2.051	10.2389	9.93268	10.7043	10.3224	9.98643	9.17821	10.099	9.6927	9.39677	8.57105	6.88827	8.78607	7.92363	7.17741	8.41674	8.71695	8.32138	8.87953	8.08745	9.32622	7.91901	8.64648	9.18068	9.49507	9.81616	9.39477	8.54774	8.63101	8.7113	8.04155	8.78652	8.69316	8.4803	7.991	9.12217	8.43242	8.4511	7.364	9.19254	7.83781	8.90974	8.35053	8.48136	9.40119	8.36926
44.m02825_at	44.m02825	hypothetical protein	1.25861	1.24393	5.96847	5.19246	5.69119	5.30284	4.64528	4.18046	4.15427	3.96378	4.13181	4.24285	4.2401	4.07588	4.10162	4.06727	4.30992	3.97761	4.06796	3.97502	4.35094	4.09311	4.28489	4.18044	4.15233	4.3717	3.90923	4.02323	4.11912	4.09352	4.07536	4.3186	4.18937	4.01702	4.15681	4.2681	4.28876	4.25872	4.20182	4.12183	4.11252	3.94334	4.52387	4.27591	4.382	3.84187	4.19977
74.m00455_at	74.m00455	hypothetical protein	1.25029	-1.04054	9.51388	9.0349	9.39798	9.61376	10.2851	6.48027	8.29352	6.90486	6.45295	8.56744	10.8105	10.6143	10.3414	10.1366	8.19499	7.15082	10.6073	10.5988	10.6001	8.08466	7.55695	8.12853	10.2244	9.74781	9.43758	9.53313	10.7179	10.9461	8.38331	10.5787	9.44741	8.95162	9.50658	10.3158	10.3913	10.5105	10.1532	9.82316	9.49145	8.20086	10.5999	10.429	9.51108	10.0514	9.64523
80.m02268_at	80.m02268	hypothetical protein	1.23733	0.871847	11.2029	11.1772	11.1093	11.0598	11.1613	10.0465	10.6803	9.75064	9.87512	9.93548	10.2786	10.7992	10.599	10.3656	10.0548	10.0885	10.6419	10.8327	10.6008	10.6373	9.92591	10.2062	10.515	11.1392	10.4156	10.647	11.1465	10.93	9.26881	10.6183	10.1642	10.5166	10.415	10.3589	10.3081	10.8831	10.7738	10.3707	10.6428	10.0447	10.9575	10.8447	10.6075	11.1328	10.3051
49.m03246_at	49.m03246	ADP-ribosylation factor-related	1.22825	0.865859	9.12934	8.73845	9.71899	9.28846	8.48641	7.09955	8.02238	8.0867	7.44718	7.27875	7.63758	8.14672	7.3937	7.78111	7.55114	7.44873	7.69343	8.31232	7.89692	8.03923	7.26303	7.65372	8.73824	8.47586	7.64962	8.61284	8.25829	8.23461	7.21028	7.98121	7.68786	7.83853	7.59259	8.07332	8.1899	8.6097	7.62882	7.48988	8.24799	7.59213	8.13541	8.52435	7.6069	8.74706	8.45884
55.m04652_at	55.m04652	hypothetical protein	1.2152	1.56907	7.08887	7.37354	7.34756	7.19858	5.70385	5.3525	6.3162	5.35563	5.25188	4.87404	5.53018	4.96021	5.17017	5.56334	5.19531	5.17423	4.6198	5.3929	4.84692	4.86234	5.30378	5.24404	6.17737	5.70306	6.10806	4.66109	4.82134	4.96564	5.92559	4.84615	5.04599	5.15499	5.2575	5.32813	5.97247	4.96292	5.06111	5.61374	5.12651	5.14365	5.00689	4.93073	5.23033	6.19527	4.61665
50.m03132_at	50.m03132	hypothetical protein	1.21127	-0.447576	9.4649	9.26808	9.18731	9.3611	9.95245	6.97354	8.06287	7.6227	7.82072	8.22322	10.0115	9.89392	9.75382	9.15372	7.78024	7.70188	9.93487	10.0765	10.1026	7.82953	7.41709	7.99793	9.68	9.68913	8.50758	8.7467	9.67787	9.71907	8.0338	10.0882	9.10513	8.45446	8.59099	9.23289	9.89288	10.259	9.71916	9.00723	8.78249	8.09641	10.0823	10.2805	9.17649	8.53698	8.9856
25.m01842_at	25.m01842	protein kinase, putative	1.20618	-0.846251	8.4923	8.20515	8.09713	8.19977	8.18028	5.78832	6.93628	6.62707	6.11613	6.62138	9.18969	8.77367	7.96534	8.45077	6.68588	6.45951	8.79683	8.64235	8.4509	6.69713	6.47548	6.51509	8.60219	8.38545	7.29709	6.41536	8.30664	8.6616	6.68924	8.55637	7.35835	6.98551	7.39771	7.72614	8.62124	8.92347	8.06421	8.1825	7.50226	6.46076	9.00775	8.7399	7.28695	7.02651	6.81379
52.m01543_at	52.m01543	rhoptry protein-related %2F protein kinase-related	1.1965	-0.786425	11.298	11.0532	10.2626	10.7762	12.0514	9.17577	10.2454	9.56547	9.79942	10.3547	11.7522	11.9497	11.8441	11.3636	10.0844	9.711	11.6793	11.9893	11.9404	10.1762	9.73335	10.3275	12.039	11.8103	11.6444	11.9596	12.2802	12.2856	10.4544	11.8319	11.4244	10.3112	11.0525	11.7081	11.6743	12.0164	11.9009	11.169	11.0757	10.2288	12.1181	12.2334	12.418	11.4732	12.0733
76.m01597_at	76.m01597	hypothetical protein	1.19536	-1.09752	8.921	8.22952	7.87274	8.70535	9.70177	5.63053	7.19919	6.74148	6.07564	7.59033	9.3583	9.87338	9.65636	8.74404	6.63839	5.99858	9.68064	9.85456	9.93967	6.82955	6.31617	7.07835	10.0696	9.87625	9.04277	9.64856	10.302	10.1376	7.43249	9.86905	8.94343	7.44011	8.31686	9.53146	9.60509	9.87071	9.60931	8.39219	8.43448	7.32128	9.86688	10.222	9.6646	8.52862	9.64804
41.m01283_at	41.m01283	hypothetical protein	1.18057	-1.28485	7.9814	6.71329	7.0901	7.62748	8.07272	5.10012	7.02474	4.6903	5.00057	6.30769	9.71675	8.90614	8.54941	8.67479	6.53573	5.46808	9.33209	8.72615	8.77674	6.59735	5.93029	6.17586	8.70674	8.45354	7.52815	6.67589	8.88515	9.12009	6.31646	9.10041	7.072	7.40569	8.02469	6.90172	8.57913	8.97602	8.11569	8.66934	7.79727	6.31039	9.22893	9.24005	7.2878	7.62448	6.72128
59.m03564_at	59.m03564	hypothetical protein	1.16758	-1.10027	9.28054	8.76077	8.80875	9.4184	10.1609	5.66672	8.3311	7.56771	6.88147	8.3055	10.4241	10.5492	10.2671	9.83635	7.84283	6.9982	10.0653	10.6304	10.5018	7.75813	7.24739	7.78652	9.99051	9.69107	8.79878	8.62756	10.0528	10.1546	7.90252	10.3588	9.48378	8.31178	8.93734	9.86506	9.86403	10.7413	10.3671	9.60392	9.0419	8.31992	10.2801	10.4665	9.55835	9.03282	8.73872
39.m00350_at	39.m00350	pfs77-related	1.15576	-1.24625	11.3824	10.3111	10.4404	10.9031	11.9258	8.04361	9.88577	8.718	8.66473	9.9812	12.3005	12.3605	12.2447	11.8048	9.53108	8.53849	12.3243	12.4086	12.3901	9.47542	8.91018	9.30039	12.079	11.6835	10.8725	10.342	12.3954	12.3449	10.284	12.4224	11.4803	10.1979	11.1673	12.0117	12.0083	12.3822	12.2807	11.6395	11.0965	10.1012	12.1688	12.4095	11.6312	9.89516	10.6882
641.m01483_at	641.m01483	hypothetical protein	1.13355	-1.03056	7.74234	6.56558	7.45549	7.91271	8.97296	4.96034	6.18242	4.96985	4.5957	6.97464	8.85239	9.19899	8.75064	8.19519	6.71123	5.19498	8.83001	9.16849	8.84595	6.38537	5.26008	6.72491	8.64884	8.38324	7.16645	7.10265	8.74599	8.98706	5.35614	8.84491	7.81215	7.05217	7.9018	8.5903	8.47721	8.98662	8.7384	7.79604	7.94974	6.19594	9.15003	9.13598	7.85301	7.2626	7.79398
641.m03147_at	641.m03147	hypothetical protein	1.1107	-0.885251	8.17945	7.50406	7.80981	8.28554	7.8585	5.45412	7.20698	6.00024	5.67167	6.7473	9.59264	8.82045	8.43159	8.55715	6.81482	5.70712	9.31653	8.76859	8.63566	6.56271	6.55054	6.07721	8.6236	8.44835	7.55973	6.57479	8.99216	8.93787	7.08185	9.28956	7.20217	7.47351	7.85529	7.15284	8.72169	9.14409	8.06101	8.55177	7.68997	6.54452	9.14151	9.013	7.22312	7.45704	6.49458
44.m00004_at	44.m00004	membrane skeletal protein IMC1	1.08695	-1.19251	11.844	11.2837	11.7224	11.9674	13.1635	9.13028	10.9094	9.53782	9.3769	10.9956	13.0764	13.2646	13.0147	12.5316	10.6743	9.622	13.1956	13.2979	13.3528	10.5191	10.1654	10.2643	12.8497	12.1872	11.9872	10.3638	13.0086	13.3432	11.0518	13.2789	12.4159	11.2097	12.1661	12.7086	12.7757	13.3058	13.1661	12.5672	12.2493	11.2562	13.1977	13.2264	12.5911	10.9596	10.8845
583.m05684_at	583.m05684	hypothetical protein	1.08694	-1.02482	7.50027	7.14822	7.54437	7.50265	8.70049	4.96716	6.71549	5.28262	5.27643	6.61025	8.72712	8.73267	8.84809	8.16658	6.08492	5.91138	8.80604	8.84371	8.77599	6.33279	5.44398	6.29277	8.53319	8.20917	8.02679	8.26285	9.19333	9.32716	6.4294	8.70661	7.78284	6.98445	7.58986	8.48571	8.36023	8.70295	8.63365	8.05551	7.48123	6.55524	8.74419	8.91514	8.62601	8.53717	8.31099
44.m02549_at	44.m02549	conserved hypothetical protein	1.05204	-0.986575	9.08018	8.66208	8.56043	8.65801	9.29761	6.96151	8.1584	6.82975	6.80181	7.71996	9.48012	9.3162	9.38057	9.04027	7.09581	6.92181	9.61475	9.48498	9.43656	7.63668	7.34885	7.30838	9.7886	9.51356	9.30029	9.97052	10.1405	10.3378	7.81172	9.2382	8.37246	8.38991	8.73885	9.09598	9.28338	9.31812	9.06865	8.86184	8.7255	7.61357	9.80658	9.82898	9.60356	9.72728	9.54589
55.m04704_at	55.m04704	plectin-related	1.04533	-1.58819	7.54391	7.87101	7.3798	7.61849	9.09797	5.35461	6.14116	6.47584	6.33755	6.98824	9.04571	8.98002	9.47618	8.68885	6.01307	5.75523	9.23917	9.18737	9.40652	6.5728	6.059	6.86036	8.89594	8.34232	7.89094	8.19488	9.1856	9.4508	6.57482	9.17619	8.42788	6.99028	7.75612	9.33606	8.5429	9.22943	9.1016	8.39356	7.81726	6.66521	9.08498	9.44442	9.10889	8.48636	8.64769
44.m02636_at	44.m02636	protein kinase, putative	1.03768	-0.60689	9.97268	9.66249	10.0193	9.90907	10.919	7.95661	8.80409	8.74469	8.60662	9.2809	10.5655	10.752	10.9991	10.2346	9.24101	8.86518	10.8374	10.7611	11.0731	9.05605	8.55061	9.44466	10.4834	10.4317	10.0752	10.2096	10.5832	10.7823	9.04091	10.7446	10.221	9.34327	9.79042	10.7498	10.306	10.9513	10.6842	9.83212	9.94343	8.84093	10.9878	10.9768	10.5909	9.9449	10.479
59.m06105_at	59.m06105	hypothetical protein	1.01409	-0.926625	8.69692	8.07845	7.85399	8.36417	7.91034	5.62191	7.77423	6.81252	6.28132	6.82947	9.90539	9.34278	8.51092	8.81157	6.80288	6.40523	9.29034	9.23644	8.8728	7.16089	6.76566	6.59913	9.062	9.05431	7.94449	7.7532	9.38149	9.29839	7.13141	9.57663	7.43621	7.73387	8.01869	7.19069	8.90427	9.35017	8.21681	8.65216	7.90652	6.55523	9.43163	9.57532	7.86597	8.35882	7.78946
583.m11422_at	583.m11422	hypothetical protein	1.00986	1.38295	8.25308	8.87806	8.25706	8.58307	7.75284	7.90502	7.67351	8.06425	7.73871	7.48058	6.76045	7.86154	6.56932	7.10055	7.489	7.60858	6.31399	7.2694	7.00227	8.13499	7.22182	7.15489	7.6596	7.76599	7.08874	8.37082	7.69126	7.64363	6.50762	6.36269	6.79604	7.6708	7.16492	7.0886	7.48157	7.28898	6.26206	7.06988	7.9634	7.46093	7.82968	7.78903	7.22705	7.95144	8.22729
59.m03464_at	59.m03464	hypothetical protein	1.00319	0.590371	7.64684	7.75321	8.32291	7.7627	7.98901	6.67026	6.82781	7.02677	6.75991	7.20104	6.86521	6.94749	7.30702	7.19991	7.32211	7.56413	6.78822	7.07537	7.40089	7.09389	6.78928	7.41617	7.29317	6.9382	7.64291	7.60137	7.15889	7.40105	6.71242	6.91962	7.08179	7.13723	7.07376	7.57813	6.86666	7.23379	7.11734	7.21768	7.41483	7.52097	6.96868	7.05094	7.25031	8.29913	7.32468
641.m01549_at	641.m01549	hypothetical protein	0.995597	-0.814983	9.77518	8.74415	9.19116	9.54568	10.7274	7.20664	8.62723	7.8773	7.45145	9.07293	10.602	10.9294	10.7454	10.1077	8.47972	7.94143	10.642	10.9864	11.1136	8.40982	8.12691	8.42267	10.5625	10.095	9.09357	8.53158	10.8228	10.9207	8.5427	10.9618	10.2402	9.0545	9.75963	10.9248	10.4295	11.163	10.7762	9.94394	9.84431	9.02153	11.0365	11.0589	9.9109	8.65161	8.83219
46.m01642_at	46.m01642	hypothetical protein	0.94348	-1.70233	9.37493	8.20285	8.55731	9.31366	10.2442	6.96583	8.3533	6.78366	6.58946	8.39929	10.9002	10.8174	10.73	10.2577	7.77938	7.34026	10.8024	10.8607	11.0236	7.80124	7.56965	7.72945	10.4422	9.74832	9.32201	8.57702	10.8424	11.1137	8.2288	10.8403	9.40379	8.59625	9.91825	10.5074	10.0895	10.7806	10.5885	10.089	9.70219	8.67812	10.6176	10.7713	9.42634	9.23241	8.74109
26.m00242_at	26.m00242	RNA helicase-1	0.934658	-0.0145757	12.1565	12.2476	11.6834	12.3045	12.9419	10.7053	11.3594	10.8654	10.7965	11.7731	12.6885	12.7529	12.6389	12.0031	11.719	11.0108	12.3359	12.8272	12.7232	11.0037	11.504	11.8066	12.7219	12.7107	12.9174	12.9029	12.6727	12.8386	12.1436	12.6901	12.4877	11.2053	11.8775	12.4438	12.6808	12.949	12.7118	11.8553	11.9419	11.5445	12.818	12.8976	13.0884	12.3895	13.1445
44.m02750_at	44.m02750	hypothetical protein	0.926662	-1.01553	9.04586	8.35113	8.08402	8.45523	9.00307	6.39129	8.37433	6.97182	6.30705	7.1633	10.1743	9.79586	9.1743	9.6569	7.46892	6.57706	9.91209	9.70332	9.44304	7.75007	6.76627	7.07051	9.72462	9.57107	8.75971	9.19127	10.3421	10.3313	7.63906	9.96115	8.23123	8.32901	8.80039	8.46626	9.62481	9.74862	8.98122	9.27141	8.71411	7.17486	9.80179	9.72857	8.4438	9.38108	9.20607
42.m03335_at	42.m03335	hypothetical protein	0.907337	-0.247744	13.1934	12.7023	12.7027	13.1261	13.537	11.2127	12.5676	11.1364	11.7153	12.123	13.5386	13.5229	13.4259	13.1753	12.0918	11.3261	13.5029	13.6557	13.5599	11.8733	11.4586	11.8118	13.3393	13.4118	12.4131	12.1999	13.4305	13.2362	12.2278	13.5791	13.2109	11.9504	12.4822	13.224	13.3288	13.6955	13.4812	13.0165	12.7556	12.0224	13.4389	13.5768	13.1187	12.3983	12.5778
583.m00705_at	583.m00705	cytochrome p450, putative	0.906725	-0.560159	10.1876	9.89701	9.61144	9.99575	10.5202	8.87475	9.67632	9.088	8.95289	8.66692	10.9635	10.5782	10.5051	10.3053	8.89442	8.8268	10.5025	10.7056	10.6529	9.27025	9.03555	8.65852	10.6089	10.1279	10.0106	10.0127	10.7983	10.8961	9.46763	10.8346	9.64113	9.50176	9.84203	10.1853	10.6873	10.925	10.4406	10.0937	9.76759	9.16451	10.8791	10.9957	10.1384	10.2548	10.1887
83.m01275_at	83.m01275	hypothetical protein	0.899521	-1.06006	10.4824	9.51009	9.85377	10.4478	11.512	7.7871	9.36046	8.59582	8.5395	9.66185	11.3992	11.7229	11.7125	10.8526	9.38127	8.51603	11.6956	11.7828	11.7959	9.22812	8.52372	9.12642	11.1554	10.9524	10.2995	8.71438	11.4204	11.8681	9.85788	11.7046	11.0025	9.79084	10.6333	11.3523	11.3483	11.7951	11.6514	10.8206	10.7097	9.60738	11.7476	11.6847	10.7811	9.23449	9.27362
42.m03518_at	42.m03518	hypothetical protein	0.896703	1.28424	5.97212	7.77127	7.00526	7.04897	5.93759	5.66439	5.63623	6.06409	6.13464	5.82431	4.68705	5.35983	5.06884	4.82199	5.93912	5.71141	5.00084	5.3237	5.03869	5.70296	5.75541	5.71513	5.25704	5.45014	5.59861	5.67173	5.03552	5.10938	5.99052	5.34491	5.54415	5.60878	5.56054	5.48328	5.34701	5.53857	5.22583	4.69904	5.863	5.70701	5.31688	5.33461	4.65607	5.06765	6.14968
49.m03388_at	49.m03388	hypothetical protein	0.892548	-0.746531	10.0993	9.71871	9.94208	10.1085	11.1186	8.12599	9.5846	8.73125	8.26109	9.15789	10.8983	10.7723	10.9017	10.3542	8.38637	8.22258	10.8288	10.9841	11.0447	8.90496	8.1901	8.78085	10.7796	10.3638	10.126	10.1639	11.1033	11.231	9.25627	10.6775	10.0348	9.48001	9.78489	10.655	10.6715	10.7305	10.8707	10.2745	9.84857	8.91297	11.1342	11.0359	10.6459	10.2942	9.99254
55.m04892_at	55.m04892	hypothetical protein	0.885675	1.24373	10.0809	9.97213	10.1006	9.95531	9.60108	9.57507	9.35196	9.34013	9.17175	8.86855	9.05984	9.25591	8.97341	8.90885	9.42121	9.07864	9.48236	9.15485	8.86104	10.0779	9.38967	9.03374	9.37251	9.68719	9.96598	10.2792	9.46281	9.20231	9.50194	9.47167	9.09137	9.76411	9.58005	8.55002	9.28313	8.99796	8.95713	9.09879	9.68463	8.97193	9.61262	9.46673	9.16915	9.96687	9.57234
541.m00143_at	541.m00143	methionine aminopeptidase, type II, putative	0.882703	0.772635	10.541	11.334	11.6304	11.0561	10.5878	10.5681	10.2479	9.89024	10.2391	10.4053	9.80438	9.97163	9.91766	10.3669	10.4403	10.2659	10.1529	9.97492	9.80876	10.426	10.471	10.4947	9.38503	9.98316	10.3171	10.2457	10.1349	9.99778	9.98809	9.93239	10.0961	10.3233	10.0051	9.91299	9.62989	9.98339	10.1033	10.4839	10.1208	10.3981	9.82841	9.98515	10.204	10.8119	10.4654
76.m01666_at	76.m01666	conserved hypothetical protein	0.864689	-0.573822	10.1556	9.40607	9.38491	9.83311	10.3476	8.10411	9.57189	8.17751	7.86146	8.82039	10.8394	10.9108	10.5341	10.3054	8.8106	7.70596	10.8923	10.8331	10.567	8.76091	8.24643	8.32774	10.6594	10.4797	9.473	8.32876	11.0683	11.0411	8.90819	11.0668	9.73169	9.3549	9.92997	10.1136	10.4646	10.9124	10.5411	10.2191	10.0007	8.7228	10.9729	10.9957	9.73528	9.06355	8.62095
80.m02250_at	80.m02250	conserved hypothetical protein	0.824941	-1.39971	10.6861	9.63716	10.8016	10.6104	11.6927	8.8618	10.2045	8.00663	8.03796	9.89812	12.1128	11.6988	12.0317	11.6598	8.83727	8.43668	11.9543	11.7457	12.1841	8.92195	8.47447	8.73763	11.4444	10.759	10.8853	8.54396	11.4947	11.8885	10.5326	11.8803	11.0711	9.73414	10.6267	11.7261	11.6465	11.9708	11.8465	11.5115	10.3455	9.8648	11.8269	11.7202	10.9709	10.2426	8.82149
55.m00096_at	55.m00096	hypothetical protein	0.814338	-0.98167	8.53286	8.06568	8.21932	8.45185	9.32003	6.80938	8.04416	6.81514	6.145	7.44415	9.82913	9.31844	9.53287	9.39634	6.7754	6.45669	9.52206	9.33012	9.66486	7.1013	6.83556	7.11115	9.31246	9.15429	8.75726	8.26114	9.77962	9.82126	7.55265	9.38245	8.32499	7.9012	8.50159	9.35385	9.29292	9.40924	9.38729	9.20538	8.22304	7.48559	9.77431	9.55476	8.96812	8.99551	8.35736
80.m03985_at	80.m03985	hypothetical protein	0.81158	1.57658	7.76176	7.3891	6.90537	7.29871	6.26551	7.35312	7.72757	6.55564	6.28492	5.54959	6.85754	6.71147	6.62454	7.03041	5.85925	5.64299	6.42499	6.59026	5.91275	6.18876	5.99864	5.04193	5.49236	5.92713	8.37505	6.17256	6.5667	6.69792	7.53491	6.52457	6.5383	5.99237	5.57665	5.57853	7.4907	6.5149	6.77674	7.46056	5.56539	5.83297	6.49549	6.15458	6.73973	7.34769	5.12622
50.m03358_at	50.m03358	esterase-related	0.800123	0.719871	9.034	9.26939	9.38016	9.47329	9.11768	7.71578	8.86097	8.39383	8.16052	8.07211	8.73438	9.13655	8.51148	8.38845	8.11692	7.96118	8.63553	9.157	8.79895	8.288	7.87582	7.93831	9.01413	9.42809	9.1647	8.61858	8.64833	8.50887	8.73298	8.85989	8.64001	8.21184	8.06757	8.37825	9.57622	9.10478	8.64905	8.35675	8.31635	7.98804	8.93402	8.87502	8.72317	8.95908	9.07158
25.m01887_x_at	25.m01887	neurofilament protein-related	0.79488	0.824139	5.02578	5.19463	4.35778	3.77096	3.58613	3.53925	3.64412	3.26778	3.46494	3.49993	3.44928	3.64876	3.49626	3.75365	3.46609	3.37233	3.64448	3.36862	3.33622	3.56145	3.60233	3.49839	3.4098	3.59518	3.57098	3.48125	3.53985	3.70119	3.70049	3.95034	3.46394	3.42941	3.47118	3.53658	3.55889	4.08254	3.62051	3.68316	3.44899	3.40152	4.72914	3.43427	3.49134	3.43564	3.48379
86.m00377_at	86.m00377	zinc finger %28CCCH type%29 protein, putative	0.783391	-1.36398	8.31014	7.28149	7.80084	7.97418	9.12888	5.81353	7.41009	6.66909	5.33423	7.01654	9.58571	9.24634	9.0451	8.68466	6.45366	5.93079	9.41898	9.14744	9.38315	6.82554	5.64963	6.70516	9.47791	8.72547	9.41816	9.37179	9.67126	10.1449	6.61992	9.0271	8.02747	7.75725	7.96861	8.45124	9.03889	8.88278	9.02274	8.47069	7.80387	6.80551	9.50324	9.1795	8.81172	9.68675	9.00145
59.m03445_at	59.m03445	lipase domain-containing protein	0.744106	1.14991	6.8068	7.201	7.57936	7.09024	6.00566	5.56312	5.90973	6.37463	5.94683	5.64927	5.70313	6.60398	5.72585	5.60506	5.6682	5.40296	5.97727	6.26072	6.08584	5.41421	5.89103	5.58558	6.41023	6.89466	5.70723	5.02561	5.52976	5.61027	6.41889	5.87237	6.0323	5.71435	5.37701	5.21944	6.16942	6.07511	5.57132	5.30932	5.31755	5.7224	6.16237	6.14723	5.65021	4.904	5.14592
31.m00903_at	31.m00903	hypothetical protein	0.709691	-1.26448	7.36327	6.675	7.06664	7.38373	8.89286	5.75695	5.62426	6.38573	6.16621	7.0894	8.48742	8.83064	8.51941	7.89782	6.89944	6.0261	8.43311	8.82196	8.97439	6.30872	6.36067	6.70196	8.41547	7.63586	6.89097	6.98908	7.95517	8.26214	6.16038	8.45994	7.71257	6.85656	7.05835	7.98896	7.95406	8.69299	8.64107	7.70346	7.15575	6.68479	8.84477	8.46168	7.93132	6.78107	7.1015
583.m09142_at	583.m09142	hypothetical protein	0.701209	-0.229259	10.0891	9.64904	9.74799	10.1116	10.4261	8.42615	9.36121	8.73563	8.68952	9.05108	10.7955	10.4871	10.5445	10.3409	8.90954	8.1903	10.3825	10.6271	10.5962	8.51743	8.39907	8.55738	10.1609	10.31	9.22019	9.26166	10.2788	10.2164	9.03414	10.7806	9.99191	8.88526	9.56256	10.274	10.528	10.8094	10.4513	9.97248	9.65149	8.87998	10.5359	10.5831	9.8317	8.87595	9.65086
583.m05668_at	583.m05668	hypothetical protein	0.697217	0.741815	9.61043	10.2961	10.5861	10.1145	8.91396	9.607	9.51756	9.44134	9.24471	8.88215	9.42455	9.24001	8.95679	9.2678	9.16747	9.15046	9.69978	9.01134	9.06837	9.58086	9.48822	8.95744	9.27488	9.18445	9.60622	9.24372	9.38325	9.54666	9.12638	9.20568	8.66812	9.53517	9.37238	8.58812	9.01012	9.27189	8.83103	9.5049	9.16856	9.18424	9.53228	9.38081	8.85002	9.52424	8.81201
50.m03302_at	50.m03302	hypothetical protein	0.692927	-0.388351	8.94263	8.19399	8.68552	8.96487	9.63632	7.21327	8.27097	7.77381	7.59285	8.35508	9.76591	9.61296	9.55786	9.20884	8.06801	7.68549	9.57929	9.83315	9.75635	8.01883	7.41786	8.13339	9.20686	9.23868	8.85247	8.45084	9.57421	9.82293	7.76022	9.8175	8.68102	8.5408	8.84883	9.43862	9.31077	9.79648	9.39269	9.08749	8.93092	7.72244	9.72578	9.65675	8.54407	9.01362	8.92021
583.m11445_at	583.m11445	conserved hypothetical protein	0.68975	-1.1774	9.49054	8.5115	9.65192	9.69175	11.0359	7.59383	8.74312	8.45797	7.99075	9.4123	10.7125	10.841	11.1639	10.3964	8.65129	8.32384	10.7091	10.9988	11.4273	8.63969	8.18443	8.87058	10.4144	9.9367	9.70552	9.81005	10.6275	10.8349	8.39609	10.7555	10.282	9.00581	9.77516	11.209	10.1327	10.9691	11.0601	10.2907	9.83484	9.215	10.3725	10.8317	10.363	9.76319	9.79838
57.m01692_at	57.m01692	SRS domain-containing, N-acetylglucosamine-phosphate mutase, putative	0.655709	-0.00897694	7.87892	7.60576	8.91335	7.91462	7.99453	7.57959	8.58745	6.98214	6.70974	6.81163	7.5943	7.55866	7.69127	8.16288	6.95661	6.98316	7.99305	7.82564	8.02606	7.32057	6.63685	7.05304	7.62687	7.73017	8.30182	7.56166	7.97688	8.01646	6.97278	7.79794	6.97064	7.84	7.13832	7.2306	7.42297	7.97584	7.68371	8.11128	7.53716	7.19984	8.05585	8.07737	7.76825	9.56779	7.6673
20.m03906_at	20.m03906	glucoamylase S1%2FS2-related	0.654957	-0.462111	9.01102	8.61627	8.85889	8.76018	9.66907	7.49335	8.4463	7.25767	7.23719	8.48743	8.93235	9.59342	9.43211	9.23802	7.91842	7.17388	9.3246	9.87579	9.59416	7.99698	7.60327	7.87143	9.47622	9.51986	8.40241	7.42602	9.7233	9.8814	7.50651	9.36188	8.79932	8.59084	8.75649	9.64259	8.89183	9.70719	9.67854	9.17658	8.9048	8.23728	9.80882	9.65701	9.00258	8.24818	7.83292
42.m00077_at	42.m00077	oligoendopeptidase F, putative	0.654671	1.06649	11.6925	11.9421	12.121	12.032	11.6823	11.43	11.5752	11.3854	11.4149	11.3722	11.3064	11.4678	11.2142	11.3196	11.4666	11.6601	11.1054	11.4291	11.2547	11.5643	11.4446	11.4166	11.0623	11.4756	11.1271	11.2978	11.0598	10.8833	11.1751	11.3176	11.1462	11.463	11.3301	11.3396	11.3943	11.3195	11.3297	11.4717	11.4475	11.5599	11.5672	11.3132	11.0341	11.6202	11.3934
44.m02763_at	44.m02763	myosin-A docking protein, putative	0.641608	-0.743253	10.3052	9.6194	9.86155	10.3073	10.8477	9.12492	9.11205	9.05726	9.16646	9.871	11.3767	11.2859	11.2244	10.6779	9.83806	9.74777	11.1364	11.2173	11.2894	9.59962	9.95145	9.5875	10.9942	10.6797	9.57877	9.83572	10.9828	11.1044	9.87119	11.4944	10.4256	10.0011	10.6787	10.988	10.9489	11.414	10.997	10.5677	10.3899	10.0361	11.29	11.336	10.2817	9.49682	10.1296
42.m03399_at	42.m03399	hypothetical protein	0.633607	-0.442038	8.69723	8.42463	8.83377	9.0646	9.2391	7.77519	8.83782	7.23077	7.54889	8.02075	9.65481	9.48971	9.3522	9.42546	7.88827	7.50164	9.18445	9.55999	9.64165	7.64952	7.55429	7.73225	9.36067	8.95435	8.69601	8.33153	9.48628	9.34272	8.0957	9.67023	8.90718	8.14692	8.50831	9.57187	9.23626	9.91803	9.33053	9.16857	8.77186	8.19557	9.35227	9.70439	8.82074	8.96648	8.44475
42.m03440_at	42.m03440	hypothetical protein	0.618291	-0.555546	10.1323	9.11932	9.42841	9.69165	10.7317	8.04956	9.25854	8.99285	8.43629	9.21241	10.6134	10.9064	10.6547	10.3873	8.9211	7.99514	10.8879	10.8456	10.8414	8.96959	8.08602	8.79829	10.5527	10.4186	9.66917	8.54179	10.9445	11.0895	9.18063	10.8023	10.093	9.30603	9.94252	10.669	10.4592	10.986	10.5924	10.1911	10.0774	8.97125	11.0646	10.8801	9.82858	9.05318	8.68994
583.m00010_at	583.m00010	Ca2%2B-ATPase	0.607381	-0.601843	7.27497	7.36618	7.78471	8.03311	8.31242	6.51186	7.45175	6.40247	6.44716	7.36156	8.61359	8.56835	8.49678	7.75509	6.87542	6.61877	8.67911	8.38428	8.53285	7.09944	6.83976	7.0982	8.42145	8.10417	7.78665	7.15795	8.55671	8.86995	6.80871	8.8384	7.86928	7.55343	7.77063	7.82021	8.30182	8.90328	8.55544	7.45581	7.74582	7.19547	8.94729	8.57711	7.7235	7.22464	7.43507
25.m01887_at	25.m01887	neurofilament protein-related	0.57817	0.467997	4.45666	3.84743	4.39082	3.76124	3.31617	3.36993	3.47648	3.49147	3.46274	3.50932	3.33865	3.42664	3.43633	3.35616	3.298	3.48031	3.34073	3.26506	3.3303	3.47509	3.39986	3.41815	3.26612	3.5388	3.3724	3.23288	3.40976	3.50362	3.48685	3.58361	3.22952	3.33698	3.39846	3.23781	3.35597	3.44819	3.28868	3.4723	3.29786	3.39932	3.85488	3.53643	3.24149	3.47094	3.17984
59.m03681_at	59.m03681	dynein heavy chain, putative	0.575538	0.760199	4.86648	5.73744	4.55653	5.73408	4.70988	4.7737	5.17944	4.86589	4.58889	4.51467	4.5532	4.40016	4.09433	4.293	4.36585	4.29671	4.34659	4.09754	4.44206	4.48998	4.37857	4.4933	4.51726	4.63245	4.77583	4.74091	4.41851	4.63351	5.16072	4.20047	4.52816	4.20708	4.36292	4.6043	4.83672	4.22586	4.17529	4.2142	4.44939	4.08127	4.20077	4.38051	4.27355	4.24872	4.46666
55.m00224_at	55.m00224	conserved hypothetical protein	0.574174	-0.928846	11.6431	10.7349	10.4969	11.1429	12.114	9.37432	10.2928	9.81111	9.80122	10.8774	12.3404	12.2582	12.2302	11.9509	10.4942	10.0307	12.2982	12.4259	12.4636	10.1592	9.95644	10.4894	12.2084	11.9494	10.7292	10.1119	12.383	12.2984	11.0298	12.4302	12.0688	10.6692	11.5395	12.4295	12.2342	12.5604	12.2848	11.6691	11.4902	10.7672	12.2	12.2671	11.4941	10.0755	10.5081
20.m00379_at	20.m00379	paired amphipathic helix protein sin3b-related	0.552555	0.643565	10.6943	10.7399	10.9705	10.7005	10.8983	10.3731	10.0988	10.3225	10.4516	10.2962	10.0073	10.507	10.2897	10.3244	10.4068	10.3544	10.3105	10.5374	10.3861	10.4511	10.303	10.5479	10.2821	10.6138	10.4661	10.8603	10.5113	10.4153	10.075	10.4327	10.3411	10.4153	10.3149	10.3675	10.2637	10.6277	10.3146	10.2752	10.575	10.3669	10.468	10.6397	10.8352	11.0142	10.9173
583.m05452_at	583.m05452	platelet binding protein GspB, putative	0.529815	0.0741518	8.94686	7.9894	8.57476	8.65934	9.51801	7.23637	7.83113	8.25439	8.20077	8.28161	9.0287	9.64906	8.96196	8.74334	7.9655	7.78577	9.22688	9.50278	9.21734	7.9738	7.42121	8.10451	8.98009	8.89932	8.40671	7.49642	9.17234	9.47876	8.0163	9.33713	8.65934	8.17724	8.64543	9.3147	9.0407	9.72804	9.11972	8.58914	8.85004	7.65366	9.60106	9.40179	8.44977	7.69434	7.90106
55.m04896_at	55.m04896	hypothetical protein	0.52132	-1.31561	7.82768	6.78113	7.30653	7.565	8.38245	6.57021	6.82867	6.0931	5.85471	7.24024	9.38038	8.99001	9.11963	8.72579	6.17803	5.86248	8.96952	9.13111	9.33829	6.75638	6.71185	6.81837	8.62911	8.31181	8.02732	7.93221	9.01476	9.14885	6.34578	8.99832	7.99658	7.48515	7.53945	8.52136	8.74436	8.96665	8.6982	8.52243	7.77777	6.68103	9.13342	8.87325	8.52973	8.31817	8.60007
55.m04995_at	55.m04995	hypothetical protein	0.517703	-0.463898	9.97133	9.75784	9.74151	10.0171	10.3637	9.09523	9.87717	9.27	9.08413	9.38768	10.7577	10.7022	10.5249	10.1503	9.15213	9.1762	10.7604	10.6871	10.5774	9.64238	9.09456	9.08276	10.5238	10.6164	10.1086	9.6232	10.79	10.8161	9.67552	10.7394	9.84392	9.74475	10.0664	9.99304	10.5327	10.6246	10.4046	10.1315	10.0603	9.36719	10.7991	10.8351	9.99665	9.97611	9.55939
583.m05299_at	583.m05299	hypothetical protein	0.502228	-0.878236	7.88516	7.63651	8.52217	8.19658	9.12169	7.3289	7.32274	7.08886	6.9262	7.7527	8.91721	8.50512	9.10734	8.50117	7.35146	7.34066	8.77619	8.83947	9.09228	7.04435	7.31143	7.51985	8.83443	8.91019	7.86787	8.07406	8.38864	8.17776	7.23563	8.98919	8.55616	7.37566	7.77394	8.76358	8.54335	9.19116	8.7461	8.15418	7.95306	7.4041	8.88898	9.03087	8.32904	8.22525	8.24366
33.m01307_at	33.m01307	hypothetical protein	0.493883	-0.47732	9.06642	8.71972	8.36528	8.74769	9.23126	7.90563	8.40062	8.60452	8.04253	8.15594	9.23528	9.55429	9.29481	8.84171	7.96214	8.14335	9.26335	9.28932	9.53936	8.39134	7.93302	8.29428	9.62916	9.63656	8.86426	9.69662	9.77613	9.5921	8.24828	9.29987	8.83687	8.54181	8.59068	9.04094	9.42222	9.32939	9.19127	8.59577	8.82247	8.19793	9.47902	9.82675	9.34542	9.27587	9.53013
55.m04694_at	55.m04694	hypothetical protein	0.493377	-1.21752	8.28444	7.07664	8.12214	8.44435	9.19969	6.56014	7.44326	6.88181	6.51762	7.87267	9.65763	9.46708	9.43883	9.11679	7.13622	6.69065	9.48091	9.56182	9.62616	7.07556	6.92461	7.03002	8.75595	8.46739	8.02379	6.90247	8.95584	9.49237	7.47614	9.48767	8.7451	7.6613	8.30055	9.48677	8.91036	9.58109	9.46869	8.70548	8.34723	7.53242	9.05334	9.1525	8.21066	7.5346	7.49644
59.m03612_at	59.m03612	hypothetical protein	0.458652	0.523945	5.10189	5.221	5.93383	5.51094	4.81827	5.00822	5.05237	4.93603	5.14606	5.034	4.75622	4.53917	4.81268	4.96402	4.8723	4.93159	4.76083	4.79387	4.99411	4.71288	4.97771	5.10635	4.52272	4.49744	4.76508	4.81268	4.67772	4.84963	5.01639	4.59766	4.93423	4.75395	4.70586	4.91978	5.01705	4.65591	4.71688	4.9782	4.6815	4.84195	4.65886	4.74769	4.7163	4.78813	4.73264
38.m00019_at	38.m00019	ruvB-like 1, putative	0.441748	0.0719127	10.4369	10.1222	10.1115	10.1556	9.99429	9.60012	9.04574	9.56833	9.70396	10.2422	9.92851	9.9531	9.94848	10.1695	9.84085	9.90949	10.4481	10.0433	10.0614	10.4663	10.2974	9.95957	10.0404	10.4208	10.2104	9.61944	10.131	10.091	10.1262	10.0927	10.0742	9.80492	9.85661	9.93243	9.92034	10.0706	10.0705	9.89416	9.88763	10.09	9.72168	10.1425	9.75901	9.44477	9.53644
55.m04696_at	55.m04696	myosin head motor domain-containing protein	0.436702	-0.891342	7.70476	7.35666	7.76984	7.73344	8.81318	6.11433	7.88109	6.82899	6.54645	7.495	8.7635	8.92636	8.50532	8.74798	7.26749	6.48887	8.54758	8.9145	8.78954	7.05855	6.65857	7.31774	8.30381	7.99577	7.83305	7.80367	8.81133	9.22576	7.07155	8.68125	8.03338	7.74867	7.90367	9.14756	8.24444	8.87514	8.76144	8.32403	7.93714	7.08608	8.53256	8.61347	8.06814	8.13238	8.29649
80.m03946_at	80.m03946	hypothetical protein	0.427888	-0.274458	11.7612	11.4193	11.0639	11.515	11.8946	10.5484	11.1289	10.3998	10.9214	10.938	12.108	12.027	11.7955	11.6861	11.1788	10.4877	11.6992	11.9839	11.8101	10.6481	11.0398	10.8899	11.6907	11.8784	10.9836	10.9428	11.888	11.5488	11.393	12.1213	11.6216	10.8569	11.1914	11.6067	11.9988	12.261	11.7886	11.4688	11.341	10.8471	11.8976	12.0761	11.4981	10.8139	11.5108
44.m02531_at	44.m02531	hypothetical protein	0.422	0.216924	9.74183	9.58837	10.5141	10.0656	10.4912	8.67571	9.55246	9.12551	8.9032	9.79613	10.2664	10.4461	10.3052	10.0832	9.68684	9.21215	10.1645	10.6635	10.5623	9.39825	9.0072	9.71821	10.2007	10.3682	9.10628	9.33227	10.1381	10.325	9.26894	10.4368	10.2188	9.62095	9.70212	10.0721	10.2953	10.6562	10.3456	9.96345	10.0245	9.42428	10.5342	10.4521	9.74357	9.20587	9.63573
55.m04788_at	55.m04788	rhoptry protein-related %2F protein kinase-related	0.41161	-0.178535	9.13593	9.09589	8.64366	9.29143	9.13185	8.93221	9.07624	9.17208	9.14923	8.50352	9.50017	9.42373	9.13929	8.84455	8.81337	8.57094	9.19851	9.45841	9.26018	9.31398	7.99734	8.5063	9.79749	9.31445	9.70902	10.8015	10.3427	10.2612	8.77209	9.49828	8.66356	9.24953	8.98514	8.97603	9.69073	9.40964	9.01717	8.5536	9.29334	8.23494	9.69136	9.99725	10.0371	10.1772	10.8664
80.m02257_at	80.m02257	4-nitrophenylphosphatase, putative	0.392424	-0.792129	7.94841	7.02228	7.72641	7.69078	7.93671	7.09571	6.98963	7.16792	6.53062	6.92168	8.69371	8.12736	7.96225	7.88539	6.62637	6.81438	8.45785	8.33269	8.01396	7.13349	6.86408	6.60655	8.44857	8.09788	7.79067	7.48378	8.58229	8.63055	7.16178	8.32492	7.28193	7.46216	7.50102	7.51437	8.216	8.1744	7.85547	7.64976	7.37814	6.8114	8.53631	8.41672	7.22582	7.58361	7.23004
80.m02344_at	80.m02344	HECT-domain %28ubiquitin-transferase%29 containing protein	0.360716	0.794046	9.39193	9.30728	9.92535	9.57565	9.53156	9.39028	8.75214	9.4533	9.22038	9.24821	8.87251	8.83498	8.96215	8.69476	9.12481	9.56983	8.66461	9.0107	9.0225	9.10904	9.20572	9.51567	8.9479	8.82607	9.38719	9.11557	8.69175	9.03346	9.0686	8.59335	8.91377	9.19168	9.23906	9.08029	8.65046	8.69228	8.91743	9.07474	9.15719	9.34937	8.79417	8.8944	9.28147	9.70456	9.41121
44.m02633_at	44.m02633	conserved hypothetical protein	0.356294	-0.00393372	8.73899	8.65709	9.1678	8.74232	9.23967	8.30753	8.19397	8.56865	7.94422	8.59271	8.46021	8.94922	8.8553	8.4376	8.26154	8.54281	8.56279	8.59025	8.90868	8.52675	8.38506	8.6154	8.76779	8.61919	8.74665	8.57924	8.56919	8.98596	7.93923	8.53718	8.69008	8.49548	8.51514	8.59626	8.66032	8.65695	8.93613	8.51086	8.67669	8.62868	9.03216	9.15259	9.11448	9.04515	8.31458
583.m09149_at	583.m09149	hypothetical protein	0.341106	0.20754	4.31961	4.69166	4.5147	4.18149	4.13639	3.96102	4.21622	3.92006	3.79706	4.07813	4.06319	4.22747	3.93318	3.94392	4.05636	4.05697	3.99326	4.18905	4.19665	4.3012	4.25609	4.07054	3.9019	3.97443	4.08361	4.02323	3.9917	4.09269	4.3396	3.89507	4.01111	4.06862	4.09989	4.12462	3.99292	4.24559	4.05125	4.1435	4.03909	4.06727	4.06881	3.98645	4.1522	4.13367	4.14252
583.m11427_at	583.m11427	conserved hypothetical protein	0.328448	-1.02584	6.76856	6.26659	6.81999	7.0681	7.62489	6.09072	6.85824	5.85769	5.69655	6.80432	8.14604	7.37439	8.45043	8.21427	6.27124	6.35296	7.57471	7.61209	8.18472	5.93478	6.1943	6.17072	7.64732	6.63609	7.06118	7.26975	8.1765	7.92763	6.4204	8.05245	7.23384	6.49742	7.664	8.91072	7.75451	7.69922	7.9266	7.92312	7.64136	6.7621	7.16225	8.15578	7.73354	7.76731	7.23348
20.m03715_at	20.m03715	hypothetical protein	0.3278	-0.0276891	9.6977	9.33279	9.57803	9.67001	10.2517	9.15229	9.87439	8.89817	9.1142	9.31354	10.3199	10.2323	10.3752	9.82493	9.19158	8.66544	10.04	10.2978	10.3366	9.21921	8.59964	8.94095	9.99601	10.0587	9.46645	8.79513	10.3031	10.127	9.59503	10.5684	9.88149	9.37331	9.76353	10.1626	10.1468	10.4099	10.4664	9.79847	9.89241	9.07981	10.0334	10.1342	9.84422	9.0869	9.02981
55.m00099_at	55.m00099	OTU-like cysteine protease domain-containing protein	0.320627	-0.10137	9.46437	9.0279	9.04751	9.35614	10.101	8.43737	8.89458	8.52552	8.68806	9.13843	9.82763	10.0893	9.76452	9.40393	8.83969	8.45469	9.61542	10.0217	9.91175	8.50852	8.40265	8.8958	10.0038	9.92856	8.91675	8.73975	9.76429	9.73176	8.91734	9.90439	9.60374	8.83727	9.28115	9.94422	10.0337	10.0109	9.85632	9.21343	9.3459	8.74787	9.84975	9.94044	9.34028	9.04801	8.83873
20.m03673_at	20.m03673	hypothetical protein	0.307427	-1.543	9.34478	7.73994	8.33903	8.84289	10.2743	7.42302	9.19489	8.01627	7.70976	8.46312	10.8387	10.3928	10.2963	10.1619	8.12875	7.66657	10.3827	10.4642	10.3841	8.34542	7.69562	8.1424	10.2779	10.2428	9.7883	9.49088	10.2893	10.4598	8.80779	10.4922	9.55033	8.96124	8.94332	9.7065	10.5613	10.7596	10.2011	9.89048	9.05433	8.11826	10.5852	10.5508	10.0948	9.82529	9.63426
55.m04714_at	55.m04714	hypothetical protein	0.272914	0.210571	4.42141	4.81832	4.33158	4.42282	4.29943	4.48647	4.48358	4.16734	4.28352	4.42907	4.30638	4.12825	4.11221	4.08476	4.11562	4.17339	4.09389	4.0557	4.19553	4.18492	4.28896	4.32384	4.45653	4.04536	4.36956	4.24848	4.05939	4.07518	4.39398	3.86593	4.23625	4.20783	4.13885	4.36432	4.23179	3.9366	4.0286	4.67416	4.28018	4.18656	4.16327	3.80523	4.08169	4.1419	3.90388
20.m03648_at	20.m03648	hypothetical protein	0.257889	-0.466477	12.6662	12.2052	12.0441	12.384	12.8235	11.8795	12.4818	11.8681	12.0232	12.016	12.9559	12.8849	12.7199	12.6891	12.1293	11.6641	12.9795	13.0086	12.8689	11.9429	11.9373	11.6231	12.8018	12.9506	11.8437	11.4884	12.95	12.7194	11.9564	13.0965	12.4628	12.0599	12.3816	12.7141	12.6797	13.1332	12.7777	12.5519	12.3887	12.083	12.9823	12.9965	12.4378	11.75	11.8478
541.m01226_at	541.m01226	hypothetical protein	0.244012	0.5112	7.79892	7.47951	7.42304	7.49076	7.43417	7.74378	7.16619	7.84218	7.77383	7.7318	6.89432	7.25748	7.07196	7.21582	7.3865	8.02449	7.19208	7.41679	6.98737	7.76209	7.51945	7.66436	7.42705	7.48679	7.56206	7.55111	7.47169	7.74453	7.0576	7.09468	7.19291	7.44261	7.43138	7.59892	6.8224	6.99947	7.20755	7.08277	7.70049	7.88483	7.46128	7.41873	7.27508	6.91744	7.56237
59.m03689_at	59.m03689	kinesin motor domain-containing protein	0.211623	-0.572176	8.27112	7.37839	7.87253	8.1045	8.88594	7.32082	7.65462	7.73404	8.01193	7.78418	9.32278	9.233	8.9506	8.67283	7.94034	7.63884	9.18598	9.22637	9.11031	7.65432	7.34581	7.66409	8.61131	8.7991	8.12756	7.66416	9.08463	8.97353	7.99264	9.29844	8.48979	7.93368	8.29413	8.72542	8.73818	9.48943	9.05137	8.49932	8.26848	7.61141	9.03402	9.01607	8.23306	7.54582	8.00317
44.m02559_at	44.m02559	neurofilament triplet H protein-related	0.196104	0.318461	6.61269	6.80725	7.14533	6.9073	6.57044	6.63224	6.66782	6.97205	6.4954	6.32428	5.86031	6.15979	5.9921	5.8446	6.24011	6.60969	5.89229	6.18376	6.30453	6.49259	6.28536	6.50077	6.11697	6.34418	6.1575	6.01989	5.97693	6.19008	6.00596	5.7537	5.99203	6.40747	5.9985	6.14523	5.88408	6.26409	5.99322	6.21835	6.27112	6.46842	5.90243	5.76908	6.27944	6.05237	5.77907
55.m05049_at	55.m05049	hypothetical protein	0.170439	1.33548	10.0524	9.649	10.7814	10.5393	9.68605	10.0266	9.92953	10.1527	9.97401	9.95495	8.8344	8.88185	9.07691	9.24447	9.73667	10.2794	8.98399	9.02056	9.01648	10.0381	10.0838	10.1636	9.09219	9.07467	9.85537	9.76432	9.07142	9.20282	9.81066	9.13466	9.60221	10.1474	9.92008	9.64535	9.24626	8.98965	9.24851	9.53908	9.88903	9.98972	9.42285	8.87819	9.27725	10.1576	9.58017
65.m01186_at	65.m01186	hypothetical protein	0.166312	0.215431	8.75373	9.0181	8.85688	8.69289	8.75667	8.50281	8.06647	8.46764	8.52045	8.85656	8.00369	8.54622	8.54362	8.41948	8.68626	8.7472	8.46264	8.49248	8.36115	8.86181	8.95245	8.70268	8.48618	8.78976	8.2728	8.57761	8.55269	8.40766	8.38455	8.36021	8.69018	8.62051	8.65333	8.53653	8.36686	8.44997	8.58892	8.36762	8.79687	8.92497	8.46561	8.55207	8.55958	8.72637	8.31821
583.m05340_at	583.m05340	guanylate binding protein, putative	0.157394	-1.265	5.41588	4.6549	4.91517	5.21727	6.27453	4.45999	4.96761	4.9402	4.41564	5.27866	7.09726	6.89755	6.64764	6.35438	5.42182	4.81437	6.88083	6.95989	6.77711	4.74498	4.54659	4.84554	6.26893	6.28019	5.82582	5.9343	7.04323	7.17403	4.89357	6.95754	5.48746	5.34133	5.9343	5.99073	6.05466	6.91345	6.50149	6.18311	5.77493	5.24276	6.8347	6.80942	5.68109	6.06735	5.93996
50.m03362_at	50.m03362	zinc finger %28CCCH type%29 protein, putative	0.120091	-0.77113	9.62974	8.96887	9.36242	9.37102	10.5691	9.15785	8.83318	9.37745	9.09418	9.61276	10.2076	10.3502	10.236	9.9583	9.06033	9.25521	10.2329	10.3638	10.4443	9.14639	8.97223	9.319	10.1531	9.62754	9.94512	9.36895	9.99792	10.5249	9.04532	10.045	9.67247	9.44313	9.82882	10.2924	9.78331	10.2158	10.43	9.87059	9.71362	9.50832	10.2306	10.0996	9.79089	9.49685	9.319
44.m04627_at	44.m04627	conserved hypothetical protein	0.0924592	-1.0618	10.298	9.7411	9.9233	10.2901	10.5555	9.47335	10.022	9.53888	9.59742	9.57506	11.2594	11.0726	10.8716	10.7087	9.7545	9.3679	11.0655	10.9853	10.9323	9.68795	9.61224	9.41956	11.0037	10.9101	10.2379	9.61839	10.9667	10.9913	10.2265	11.2088	10.2858	9.80727	10.1896	10.5305	10.9982	11.0582	10.8173	10.5614	10.281	9.55502	11.024	11.0843	10.0712	10.1457	9.72892
583.m05408_at	583.m05408	zinc finger %28CCCH type%29 protein, putative	0.0916264	0.971843	12.067	12.0097	12.6655	12.3467	11.8362	11.8594	11.4944	12.4	12.2827	12.3358	11.3399	11.4129	11.7478	11.4252	12.2153	12.3884	11.7022	11.4068	11.3509	12.3075	12.0195	12.4969	11.9685	12.055	12.4289	12.3422	11.5583	11.7954	12.321	11.7434	12.1002	12.1938	12.1767	11.8986	11.9568	11.3773	11.7157	11.5049	12.3143	11.9871	11.6558	11.4856	11.7848	11.8972	12.2558
57.m01696_at	57.m01696	hypothetical protein	0.0680041	-0.12327	8.27383	8.01833	7.95846	8.12063	8.01557	8.08273	7.82152	7.84324	7.89535	7.77156	8.23953	8.33507	7.76919	8.14387	7.86674	7.81506	8.37485	8.25395	7.90855	7.92312	8.35963	7.63436	8.12564	7.9928	7.83899	7.88553	8.26337	7.93374	8.16298	8.20416	8.01262	7.85938	8.03574	7.39813	8.14417	8.0932	7.9861	8.23274	7.9223	8.16126	8.1518	8.64696	7.86584	8.2745	7.91133
31.m00934_at	31.m00934	KH domain-containing protein	0.0535013	-0.401808	11.1224	10.8577	11.7197	11.5443	12.0791	10.8556	11.2682	11.0074	10.8189	11.4046	11.8302	12.0318	12.0897	11.7274	11.1384	11.068	11.9577	12.1531	12.1452	11.1118	11.0431	11.2745	11.7431	11.5911	11.6047	11.2344	11.8946	12.1847	11.2303	11.9233	11.748	11.4312	11.4879	12.177	11.7737	12.0563	12.1244	11.724	11.4584	11.3696	12.2276	11.9849	11.7055	11.7191	11.1399
583.m05366_at	583.m05366	calcium%2Fcalmodulin-dependent 3%27, 5%27-cyclic nucleotide phosphodiesterase, putative	0.0534886	0.378103	7.2177	6.6558	7.63625	7.09292	7.45367	7.00159	7.47212	7.6813	7.38754	6.88415	7.11007	7.32437	7.20834	6.90633	7.11224	6.94983	6.82474	7.19222	6.97154	6.97028	6.8719	6.98209	7.20851	7.07661	7.61908	6.9014	7.88254	8.12402	7.89648	7.08106	7.93296	7.06158	7.34807	7.2801	7.5163	6.92182	7.80466	6.71719	7.17177	7.72859	6.59328	6.99301	6.70541	7.15291	6.77913
50.m00019_at	50.m00019	GRA9 protein, putative	0.0433574	1.10466	12.35	12.6027	12.8173	12.7076	12.2888	12.5415	12.841	12.7018	12.7182	12.2033	11.2515	11.7269	11.3698	11.5938	12.5212	12.3963	11.3397	11.7826	11.2624	12.6899	12.2557	12.5349	11.6572	11.9567	12.379	12.6053	11.7832	11.648	12.3335	11.3662	11.8664	12.4025	12.2444	11.3556	11.9686	11.2149	11.6272	11.847	12.4703	12.3198	11.3952	11.4393	12.1033	12.5012	12.4174
46.m00001_at	46.m00001	myosin A, putative	0.0405197	-0.661097	11.3745	10.8973	11.3604	11.2604	11.9531	11.1873	11.162	11.1045	11.1901	11.3376	12.0321	12.0556	12.0843	11.7927	11.1698	11.4099	12.2469	12.0629	12.0658	11.4642	11.2876	11.2749	11.883	11.6145	11.6069	11.3162	12.0738	12.1443	11.3673	12.1376	11.6115	11.5148	11.721	11.9081	11.828	12.0454	12.0723	11.7867	11.7073	11.5257	12.0684	12.0926	11.6361	11.572	11.3852
55.m04770_at	55.m04770	hypothetical protein	0.0352445	0.98358	9.09574	9.31697	9.57911	9.6836	9.11553	9.62377	9.48378	9.3107	9.7163	9.49315	9.04844	9.20749	9.01609	9.04466	9.73141	9.71426	8.99428	9.16248	8.93336	9.55114	9.59551	9.63207	8.8332	9.02734	9.75547	9.37729	8.9687	8.87554	9.58863	9.16576	9.30304	9.47642	9.36191	9.2173	9.41788	8.74618	9.21717	9.18894	9.43992	9.67249	8.68606	9.05835	9.19965	9.46515	9.34947
57.m01799_at	57.m01799	hypothetical protein	0.0326786	-0.925658	9.33353	8.53245	8.97973	9.13167	10.038	8.79951	9.59392	8.70844	8.42422	9.04645	10.725	10.443	10.3794	9.9422	8.90367	8.61513	10.3431	10.4955	10.4015	8.88233	8.89715	8.74259	10.203	9.70146	10.3817	9.13003	10.4927	10.6436	10.0143	10.5706	9.53767	9.49809	9.78823	9.87447	10.474	10.1789	10.2771	10.0075	9.5173	9.31736	10.4846	10.503	9.90972	9.95192	9.07844
50.m03369_at	50.m03369	PPR repeat-containing protein	-0.00117982	0.257735	5.53504	5.83973	6.42822	5.79152	5.28675	5.61667	5.80933	6.22078	5.94304	5.42204	5.43885	5.95852	5.42068	5.18599	5.73331	5.42872	5.5509	5.47827	4.88664	5.82712	5.65886	5.54206	6.2342	5.54341	5.45179	5.95888	5.47225	5.44271	5.86055	5.30301	5.46848	5.65954	5.49478	5.2748	5.32867	5.50133	5.12965	5.22309	5.75201	5.57599	5.56115	5.53533	5.22205	5.50519	5.13827
83.m01199_at	83.m01199	hypothetical protein	-0.0389938	-0.0881813	8.84416	8.30946	8.36062	8.79686	9.0447	8.44173	8.69743	8.98963	8.58938	8.60368	9.15652	9.3683	9.01989	8.73232	8.64357	8.56845	9.10681	9.35035	9.11082	8.78498	8.39062	8.58825	9.13145	9.04574	8.86731	8.50725	9.26912	9.72037	8.28534	9.19178	8.61851	9.07963	8.9737	8.815	9.25945	9.14939	8.96775	8.69928	9.01371	8.51638	9.44316	9.26717	8.56221	8.5819	8.544
583.m11406_at	583.m11406	hypothetical protein	-0.045007	-0.692967	7.24789	7.10908	7.64143	7.63625	7.86036	7.50688	7.896	8.24072	7.5292	7.43654	7.89227	7.70657	8.16956	7.58044	7.09802	7.30177	8.05504	7.76943	8.00009	7.56038	6.4884	7.3967	8.07406	7.67592	8.17992	7.73687	8.01856	8.0037	7.93794	7.80118	7.53008	7.40393	7.19148	7.39037	8.02962	7.81908	7.45378	7.44643	7.56399	6.91674	7.91356	7.99988	7.63398	7.61121	7.37958
46.m02875_at	46.m02875	hypothetical protein	-0.0479502	-0.428034	8.38121	7.77324	8.81723	8.53744	9.67646	8.30008	8.16735	8.93602	8.74103	8.64521	9.12826	9.20922	9.20039	8.68495	8.18069	8.29707	9.02614	9.45975	9.26398	8.306	7.97097	8.5357	9.3396	8.63261	9.3703	9.58447	9.23949	9.39518	8.283	9.05219	8.7811	8.56884	8.58027	9.24006	8.70386	9.2113	9.33728	8.74112	8.65971	8.26635	9.09944	9.11056	9.3713	9.07685	9.31687
645.m00324_at	645.m00324	hypothetical protein	-0.0651909	-0.754195	8.34766	7.68264	8.05001	8.18468	8.77906	7.56234	7.90638	8.04498	7.70377	8.17726	9.39721	9.15447	8.82788	8.72163	8.00258	7.84493	8.99174	9.16001	8.90784	7.98861	7.95628	8.00608	8.96239	9.01272	8.47725	7.74266	8.79735	9.09825	8.1954	9.12758	8.62035	8.43134	8.64723	8.80123	9.20602	9.25148	8.9297	8.56133	8.6982	7.96678	9.3479	9.0888	8.22759	8.18605	8.11695
49.m03173_at	49.m03173	membrane skeletal protein IMC1-related	-0.0792602	-0.0159135	11.9647	11.4373	11.3299	11.7009	12.0091	11.8333	11.778	11.5064	11.773	11.9438	12.0897	12.3191	12.0631	12.0023	12.0434	11.717	12.1016	12.249	12.1728	11.8693	11.7683	11.7685	12.2051	12.1336	11.17	11.4156	12.1882	12.0093	11.6472	12.2864	12.0975	11.7977	11.9481	12.0966	12.0067	12.4517	12.2795	11.8589	11.9826	11.7519	12.2058	12.2881	11.8302	11.0074	11.3948
55.m05115_at	55.m05115	hypothetical protein	-0.115545	-0.394587	7.2599	7.34136	6.92132	7.26485	7.49522	6.98049	7.08291	7.61821	7.45028	7.8729	7.83932	7.78278	7.68285	7.26583	7.94002	7.52689	7.68768	7.62263	7.45067	7.55365	7.5353	7.83985	7.62784	7.47037	7.61526	7.40813	7.78546	7.92644	7.63137	7.78364	7.70957	7.42851	7.57707	7.80723	7.61914	7.74101	7.62262	7.34855	7.65151	7.55061	7.59154	7.74136	7.64861	7.17623	7.54175
59.m00007_at	59.m00007	cyclin dependent kinase, putative	-0.130873	0.239133	9.22144	9.20284	9.15618	9.27694	9.33787	9.36449	9.20554	9.3759	9.25916	9.2766	9.1542	9.35377	9.20373	8.60674	8.99016	9.43436	9.20792	9.4145	9.13927	9.47109	9.53888	9.1545	9.47979	9.63895	9.4941	9.34076	9.29371	9.43901	9.46944	9.27748	9.57776	9.34535	9.24647	8.78417	9.50333	9.21591	9.09035	8.71059	9.19627	9.18636	9.48414	9.57017	9.13416	8.65498	9.04641
86.m00652_at	86.m00652	hypothetical protein	-0.142883	-0.297467	7.1365	7.18521	7.10705	7.14977	7.47292	7.70929	7.52259	7.90299	7.58062	7.25874	7.97812	7.64414	7.33157	7.3568	7.35588	7.21563	7.83678	7.57708	7.44319	7.8011	7.32627	7.08555	7.8492	7.90693	8.10867	8.40258	8.0482	8.29873	7.06274	7.61403	6.92716	8.01227	7.66359	6.66377	7.48746	7.60433	6.77543	7.42489	7.43469	7.29853	8.23552	8.13467	7.83384	8.27552	8.24065
41.m01356_at	41.m01356	hypothetical protein	-0.153764	-0.465041	6.14166	6.22471	6.12002	6.1679	6.58868	6.27512	6.62142	5.95564	6.30723	6.08039	7.0717	6.72194	6.85026	6.47883	6.17881	6.33059	6.32898	6.83747	6.74843	6.22933	6.17682	6.45539	6.60419	6.56451	6.16855	6.31434	6.71626	6.88632	6.46879	6.69173	6.30536	6.48249	6.16576	6.51993	6.72522	7.09856	6.77934	6.34417	6.49649	6.19922	6.85708	6.76231	6.46426	6.33496	6.55811
46.m02877_at	46.m02877	hypothetical protein	-0.173993	-0.561954	9.72364	9.43287	9.63879	9.75154	10.2667	9.7795	9.4711	9.43242	9.69868	10.0196	10.2701	10.56	10.2824	10.0267	9.71511	9.89758	10.5664	10.6112	10.4942	9.78418	9.95317	9.64055	10.197	9.88734	9.5765	9.32364	10.6203	10.5651	9.74361	10.5393	10.1483	9.88563	10.2634	10.6456	10.1583	10.4939	10.4995	9.84707	10.1565	9.99716	10.2745	10.4076	9.73233	9.57622	9.58957
59.m03550_at	59.m03550	cell wall protein-related	-0.176792	0.660654	9.44876	9.26336	9.5616	9.52034	9.02596	9.83721	9.5454	9.90306	10.0083	9.21863	8.99103	9.32942	8.94881	8.92713	10.0648	9.61726	9.49279	9.02514	8.56896	10.261	9.5348	9.66497	9.52444	9.62091	10.1707	10.3362	9.80731	9.93256	9.73895	9.29752	8.89933	10.1504	9.82682	8.47287	9.07397	8.80873	8.5549	9.03386	10.0271	9.3007	9.28484	9.27533	9.07972	9.74519	10.0917
583.m05280_at	583.m05280	GTPase activating protein for Arf domain-containing protein	-0.192769	-0.565366	9.27754	8.42332	9.26642	8.82933	9.30956	9.34486	9.18651	9.43972	9.04521	8.7379	9.85837	9.60122	9.28121	9.4421	9.16795	8.96804	9.75429	9.45482	9.26122	9.45368	9.58679	8.8085	9.54463	9.30087	9.92859	9.52216	9.85031	10.0728	9.33305	9.83399	8.75891	9.68846	9.72888	8.57909	9.60228	9.34436	9.07841	9.55809	9.52656	9.04912	9.99907	9.86633	8.99421	9.84	9.31245
641.m01459_at	641.m01459	L-type amino acid transporter-related	-0.201239	-0.385274	8.7934	8.27866	8.61266	8.59565	9.06688	8.79394	8.29592	8.98176	8.86026	8.81858	9.12145	9.27286	9.10004	8.66526	8.59296	8.86408	9.35245	9.14668	9.15889	8.91423	8.83458	8.87643	9.225	8.98937	8.80044	8.85458	8.68108	9.03413	8.461	8.98824	8.74122	8.95649	9.05065	8.63901	9.20965	8.74694	9.00459	8.6201	8.8115	8.98326	9.24022	9.37026	8.9836	8.72916	8.80673
76.m01665_at	76.m01665	lysophospholipase, putative	-0.206149	-0.75193	10.857	10.479	10.4524	10.8211	11.8509	11.1116	11.1526	10.9611	11.0792	11.4152	11.7761	11.9908	12.0465	11.4444	11.2275	11.1094	12.1671	11.9224	12.0941	11.2099	11.0393	11.0975	11.706	11.3327	10.94	10.7928	11.867	11.9648	11.2877	12.06	11.6308	11.3298	11.6988	12.002	11.6478	12.1986	12.0555	11.3789	11.6825	11.5002	11.9023	11.9872	11.4214	10.7008	10.8095
49.m03372_at	49.m03372	long-chain fatty acid CoA ligase, putative	-0.218387	-0.514915	8.77915	9.04559	8.69699	8.86637	8.72912	9.45437	9.4778	9.55522	9.30064	8.77145	10.1778	9.4991	9.31358	9.77476	9.26276	8.86129	9.96958	9.38101	9.37824	9.40141	9.24171	8.82561	9.27591	9.38717	9.54325	9.35641	9.64571	9.71637	9.47408	9.67678	8.5974	9.43129	9.4164	8.24022	9.55822	9.36659	8.9684	9.76871	9.19472	8.94122	9.60074	9.69641	8.97535	9.50383	9.20633
44.m02618_at	44.m02618	mucin, putative	-0.228629	-0.4053	11.0021	10.5181	10.6433	10.8047	11.1187	10.7757	11.0078	10.7658	10.8605	10.867	11.4808	11.393	11.3482	11.1991	10.8623	10.7327	11.2848	11.4666	11.4235	10.7181	10.8534	10.7263	11.2829	11.2075	10.6622	10.5319	11.345	11.1494	11.0033	11.6172	11.0021	10.8741	11.13	11.2806	11.3081	11.5607	11.2858	10.9856	11.097	10.7764	11.3047	11.3865	10.7606	10.656	10.4316
76.m01628_at	76.m01628	hypothetical protein	-0.255436	0.442737	11.6836	11.4286	11.4422	11.6322	11.6227	11.6314	12.0125	11.4905	11.2779	11.8628	11.6012	11.2095	11.349	11.5965	11.8489	11.9037	11.2543	11.4063	11.1007	11.7121	11.9713	11.714	11.4642	11.7124	11.0993	11.2678	11.5158	11.4489	11.3837	11.2848	11.5965	11.8299	11.687	11.7386	11.5961	10.959	11.5756	11.6143	11.5984	11.9038	11.2717	11.1236	11.1581	11.3974	11.1789
59.m03581_at	59.m03581	hypothetical protein	-0.255489	-0.0883362	5.00534	4.97634	4.71376	5.00208	4.74758	5.49362	5.49624	5.20635	5.13266	4.92367	4.87636	5.05687	5.03086	4.93328	4.82499	5.2392	5.03212	5.037	5.21013	5.63221	5.36003	5.2392	4.94156	4.95668	5.16773	5.18132	5.35025	5.67619	5.18785	4.9642	4.95266	5.26868	5.46577	5.0203	4.73767	4.68415	4.88	5.08455	5.12968	5.05702	4.92098	4.95418	5.07248	5.55303	5.10578
28.m00590_at	28.m00590	hypothetical protein	-0.323122	-0.769035	11.3006	10.7603	10.6665	10.8864	11.1871	11.4706	11.476	11.2218	11.4159	11.2513	11.9762	11.6012	11.6158	11.9759	11.4839	11.3641	11.8334	11.6742	11.5585	11.5716	11.5401	11.2456	11.6246	11.4111	11.3272	11.3323	11.8126	11.7252	11.5844	11.7716	11.3545	11.6102	11.5285	11.4772	11.9221	11.6081	11.5976	11.8448	11.3803	11.4876	11.6484	11.6909	11.3784	11.5957	11.5109
641.m03164_at	641.m03164	merozoite surface protein 3 alpha-related	-0.329042	-0.646784	7.21932	7.33618	6.95128	7.09313	7.34796	8.00509	7.59533	7.58822	7.77988	7.53618	7.76886	7.6072	7.40584	7.71488	7.82851	7.77147	7.99822	7.76973	7.48012	7.94401	7.92903	7.31774	7.55965	7.63565	7.38022	7.51928	7.65436	7.80316	7.65308	7.89125	7.273	7.80743	7.79673	7.18696	7.61458	7.69145	7.40786	7.62725	7.5339	7.61093	7.71089	7.79797	7.47491	7.47865	7.85194
59.m03718_at	59.m03718	hypothetical protein	-0.344538	-0.128969	7.58282	7.4568	7.72861	7.6705	7.63908	8.15145	7.81653	8.35418	8.03674	8.12499	7.4051	7.50787	7.63181	7.75275	8.07605	8.37627	7.5869	7.66697	7.74082	8.012	7.97695	8.22952	7.76228	7.5605	7.62322	7.97487	7.87951	7.73883	7.62689	7.57745	7.95353	8.02903	8.03315	8.39742	7.33358	7.7421	7.72772	7.67932	8.12068	8.17404	7.43397	7.6126	7.81987	7.59343	8.04043
641.m01597_at	641.m01597	hypothetical protein	-0.363675	-0.500469	8.59269	8.72723	8.50046	8.57523	9.08398	9.38759	9.15461	9.1628	9.27644	9.23611	9.33375	9.04658	9.15302	9.25034	9.25777	9.48743	9.28709	9.19676	9.03659	9.43246	9.34745	9.28562	8.89712	8.84733	8.94483	9.04699	9.1699	9.22923	9.11859	9.17309	8.85001	9.40737	9.24335	9.04234	9.18643	8.79974	9.06702	9.14351	9.12054	9.47927	9.17635	9.19598	9.15819	9.24252	9.50528
44.m06354_at	44.m06354	hypothetical protein	-0.416945	0.244149	9.63512	9.77134	9.82492	9.76406	9.69326	10.3043	10.183	10.654	10.2247	10.1475	9.53497	9.64644	9.704	9.65754	9.97385	10.2737	9.56683	9.70473	9.53075	10.3289	10.1145	10.4144	9.5823	9.66268	10.6698	9.97767	9.60813	10.0559	10.3449	9.47352	10.0053	10.3465	10.1227	9.46615	9.69005	9.15552	9.7148	9.94043	10.12	10.1935	9.49852	9.3323	10.0161	10.1435	9.75712
25.m02917_at	25.m02917	T-cell activation protein phosphatase 2C, putative	-0.425324	-1.12022	8.18422	7.36767	7.25122	7.92334	8.57971	8.40643	8.20678	7.81294	8.40473	8.47323	9.21822	8.89481	9.17786	9.04514	8.33242	8.42177	8.85262	9.18996	9.30327	8.217	8.35953	8.29587	8.70039	8.40079	7.4376	7.8002	8.78259	8.4928	8.25038	9.17647	8.88259	8.1431	8.44692	9.17616	8.79038	9.1598	9.14829	8.60016	8.46294	8.47417	8.46564	9.01093	8.44443	7.3593	7.73892
44.m02589_at	44.m02589	high molecular mass nuclear antigen, putative	-0.430935	-1.32391	7.77748	7.28215	7.61299	7.67316	8.82915	7.5565	7.84535	8.17405	7.74663	8.29895	9.17976	8.96532	9.3717	8.79285	7.74117	8.09861	9.12495	9.00972	9.36487	8.00016	8.03026	8.0542	8.62232	8.35185	8.11054	7.14651	8.96805	9.25856	8.2398	9.19546	8.73924	8.16817	8.50667	9.45598	8.8657	9.04201	9.34174	8.53423	8.23745	8.44049	8.79726	8.72568	8.42109	7.89161	7.30805
641.m01541_at	641.m01541	hypothetical protein	-0.438544	-1.29431	7.54125	6.79296	7.43364	7.55453	8.63397	7.74116	7.16925	7.75949	7.6432	8.08392	8.80798	8.59626	8.7834	8.68886	7.66156	8.01424	8.46086	8.5631	8.86176	7.71262	7.58712	8.1078	8.41301	8.00741	7.24149	6.95739	8.39604	8.71639	7.27263	8.50036	8.29644	7.82311	8.12844	9.25497	8.1931	8.63171	8.85186	8.43568	8.19362	8.03093	8.46064	8.31487	7.76699	7.29325	7.16401
39.m00623_at	39.m00623	proline-rich protein	-0.455413	-0.274733	11.3286	11.1832	11.4233	11.4976	11.5314	12.0138	11.1231	11.7546	12.1043	12.381	11.5142	11.7832	11.7596	11.4402	12.1601	12.2434	11.7317	11.904	11.5171	12.0653	12.3764	12.1641	11.835	11.9526	11.5219	12.1192	12.0851	12.0045	11.7293	11.9259	11.9689	11.9196	12.0072	12.0626	11.6837	11.6251	11.889	11.5714	11.9364	12.2817	11.4777	11.7063	11.7998	11.1095	12.4139
55.m05108_at	55.m05108	hypothetical protein	-0.456126	2.24622	9.15217	8.13917	9.2884	8.83544	8.07436	10.3078	9.54711	9.72184	9.9776	8.45958	6.80993	6.24498	7.05418	7.50196	9.07292	8.48894	6.29878	6.72255	6.1154	8.96766	7.98147	8.40619	7.13576	6.54725	8.03237	8.55442	6.72741	6.83052	8.19712	6.56455	7.2629	8.41531	7.96581	6.8436	6.84429	6.44363	7.27021	7.96509	8.78742	8.00011	6.87331	6.22723	7.76603	8.51271	7.91688
55.m10295_at	55.m10295	ferrichrome ABC transporter, ATP-binding protein-related	-0.45714	-0.499413	7.46973	8.05117	6.69577	7.52047	7.23933	7.8361	7.2171	7.44578	7.8554	8.22332	7.84889	7.95002	7.89094	8.07968	8.04556	8.3398	7.83095	8.066	7.79775	7.49792	8.53383	8.06488	7.67302	8.34459	7.24399	6.97858	7.66219	7.1723	8.09353	8.07433	8.31276	7.61295	7.61581	8.00247	8.05758	7.95143	7.99004	7.67056	7.39108	8.36156	7.85036	8.25861	7.79253	6.28842	7.36038
583.m00646_at	583.m00646	hypothetical protein	-0.479165	-0.286835	8.95782	8.78376	9.04654	8.81573	9.03419	9.64261	9.30257	9.35682	9.41951	9.27706	9.40248	9.19168	8.97735	9.21099	9.30553	9.28542	9.19641	9.0658	9.11327	9.15411	9.04432	9.10483	9.10201	8.88957	8.86293	8.94618	9.16291	8.91682	9.09946	9.28439	8.89579	9.12878	9.09383	9.06097	9.21169	8.86938	9.13269	9.11827	8.92929	9.17329	8.80519	9.18504	8.95748	8.7545	8.85468
50.m05640_at	50.m05640	ubiquitin specific proteinase-related	-0.486857	0.298849	7.62108	7.74645	7.73635	7.86611	7.25756	8.2886	8.30687	8.61318	8.11075	7.72147	7.95376	7.73656	7.29335	7.68362	8.1957	7.76252	7.72545	7.45641	6.92945	8.46068	8.18946	7.85982	7.76729	7.86236	8.54087	8.4539	7.92131	8.2207	8.59807	7.64014	7.42353	8.74451	7.98611	6.64137	8.31388	7.16583	7.28454	7.84008	7.92827	7.5422	7.97468	7.68211	7.43708	8.40174	8.16775
583.m05356_at	583.m05356	hypothetical protein	-0.518579	-1.73323	10.1957	9.16352	9.30814	10.1352	10.7	10.1474	10.293	9.51789	9.95507	10.1882	11.6508	11.1098	11.2147	11.2239	10.1128	10.0531	11.445	11.1207	11.1897	9.85915	10.2115	10.0651	11.1087	10.3455	10.413	9.96928	11.2097	11.0844	10.4677	11.4582	10.6415	10.0719	10.554	11.0018	11.1632	11.2421	11.3271	10.8899	10.2226	10.4317	10.9111	11.2731	10.9153	10.1201	10.0278
25.m00006_at	25.m00006	microneme protein 4 %28MIC4%29	-0.56725	-0.163067	13.1911	12.6285	13.0614	13.1779	13.3611	13.7386	13.6073	13.7694	13.8261	13.6746	13.4974	13.5489	13.4938	13.3611	13.5855	13.5991	13.5472	13.4272	13.3714	13.8124	13.6372	13.5126	13.6827	13.415	13.6736	13.7185	13.5258	13.6136	13.8792	13.6083	13.5912	13.8175	13.8455	13.3895	13.5621	13.3676	13.6551	13.4963	13.7874	13.6518	13.5007	13.5276	13.5497	13.4021	13.5726
50.m05659_at	50.m05659	L-type amino acid transporter-related	-0.617652	-0.379159	8.33155	7.93404	8.00567	8.04672	7.71182	9.31668	9.26908	9.1368	8.62742	8.23331	8.59409	8.44108	8.22208	8.32042	8.50108	8.39119	8.99958	8.36376	8.03649	9.26379	8.61543	8.31431	8.97281	8.54829	9.35559	9.22322	8.9995	9.28876	8.72652	8.31965	7.68369	9.35529	8.99759	7.25251	8.65473	7.44804	7.76114	8.71486	8.78596	8.28607	8.7358	8.74541	8.28527	9.38424	8.58016
583.m09176_at	583.m09176	selR domain-containing protein	-0.642642	0.159316	9.6803	9.95208	9.60585	9.75538	8.62061	10.4153	10.3875	10.287	10.6258	9.76427	10.2482	9.65685	9.374	9.85098	10.4229	10.2508	9.28624	9.51185	8.98119	10.2256	10.4296	9.88358	9.79122	9.96742	10.0189	9.88384	9.5574	9.1914	10.9153	10.2478	9.94564	10.1777	10.2081	9.13868	10.2766	9.55698	9.21916	9.78011	10.0128	10.0275	9.57173	9.56713	9.54848	9.54174	10.0323
641.m01527_at	641.m01527	hypothetical protein	-0.672401	-0.0338974	10.8629	10.9679	11.1958	11.2779	11.0688	11.8795	11.7431	11.9381	11.9584	11.7163	11.797	11.3692	11.4904	11.6508	12.0822	11.9427	11.5331	11.2522	11.0266	11.8957	12.2004	11.8087	11.1314	11.7968	12.105	11.3903	11.259	11.3385	12.4139	11.7551	11.6324	12.0071	11.9571	11.3524	11.7668	10.9895	11.3816	11.7587	11.824	11.9342	11.2866	11.2838	11.3902	11.7462	11.5985
50.m03075_at	50.m03075	hypothetical protein	-0.683189	0.339401	6.36211	6.67099	6.27297	6.84068	5.88058	7.37701	7.51232	7.63179	7.24014	6.73931	6.55648	6.53246	6.15837	6.32617	7.17689	6.85244	6.54279	6.32786	6.13782	7.22626	7.06217	7.12172	6.49849	6.62378	7.74182	7.177	6.6851	6.45271	7.3442	6.45076	6.15413	7.35744	6.9744	6.15065	6.4824	6.17723	6.38914	6.75918	7.16197	6.96395	6.41997	6.34689	6.4177	7.46785	7.06645
145.m00326_at	145.m00326	hypothetical protein	-0.688379	0.041035	10.1769	10.3951	10.6751	10.3707	10.5441	11.0219	10.5443	11.2533	11.4421	11.279	10.4248	10.6875	10.7106	10.4344	11.1541	11.0513	10.6206	10.4967	10.2224	11.0697	11.088	11.199	10.6603	10.7446	10.9387	10.9554	10.5614	10.7193	11.2375	10.6003	11.279	11.0035	11.0672	10.6784	10.6221	10.2177	10.7333	10.7032	10.9637	10.9936	10.3077	10.5578	10.697	10.3737	10.7768
583.m05762_at	583.m05762	hypothetical protein	-0.696803	-0.615771	10.6953	10.459	10.4861	10.6964	10.9248	11.6295	11.3714	11.0741	11.7938	11.0466	11.3755	10.8389	10.9659	11.2709	11.6345	11.1132	11.1746	11.0829	10.7221	11.1061	11.6659	11.2878	11.183	11.0619	11.2281	11.1634	11.2632	10.9842	11.9233	11.2555	11.1311	11.3059	11.267	10.7742	11.3923	10.9869	10.961	11.3286	11.1415	11.2166	11.0148	11.0372	11.1523	11.0042	11.465
49.m00042_at	49.m00042	hypothetical protein	-0.705971	-0.476118	9.00632	8.68543	8.36655	8.90945	9.22253	9.62255	9.47764	9.6386	9.54737	9.59827	9.39629	9.39551	9.40513	9.11633	9.28947	9.64094	9.23412	9.40833	9.17466	9.5687	9.57342	9.51778	9.68335	9.36404	9.71924	10.1147	9.90696	9.86112	9.77842	9.28606	9.46031	9.59911	9.62822	9.45879	9.53874	8.93518	9.39013	9.08653	9.52222	9.66728	9.10759	9.68888	9.92657	9.49703	9.84716
35.m00015_at	35.m00015	non-muscle myosin heavy chain-related	-0.710163	-0.309894	9.32251	9.22222	9.53965	9.59232	9.73488	10.0807	10.1996	10.0229	10.2874	9.86242	10.3354	9.91266	9.90265	10.2263	10.1572	9.93229	9.77238	10.0057	9.82141	10.0407	9.98149	10.047	9.86975	9.91795	10.0433	10.0128	10.0518	9.98543	10.4566	10.206	10.0704	10.0749	10.0453	10.1156	10.238	9.95701	10.0584	10.3071	9.93225	10.0174	9.78599	9.81645	9.85427	10.1621	10.1519
55.m04935_at	55.m04935	phosphatidylserine synthase, putative	-0.712463	-0.229617	9.22903	9.32365	9.98004	9.65331	9.71991	10.2546	9.96536	10.6308	10.1823	10.0162	9.70647	9.60843	9.96895	9.73332	9.67393	10.0144	9.87777	9.51764	9.74606	10.1781	10.0797	10.0058	10.0265	9.83139	10.5678	9.94186	9.86025	10.1068	10.2089	9.55057	10.0828	10.1589	10.1089	9.92992	9.8037	9.20267	9.97626	9.93957	9.97157	10.082	9.49295	9.86206	9.92205	9.98831	9.40909
83.m01237_at	83.m01237	chitinase class I, putative	-0.721703	-0.142283	10.9404	10.5996	10.9745	10.9196	11.0855	11.9284	11.5929	11.7629	11.8395	11.8142	11.2659	11.3427	11.4216	11.4944	11.6406	11.9269	11.4315	11.2312	11.0576	11.9328	12.0719	11.8046	11.0307	11.1074	11.5556	11.2358	11.2142	11.5178	11.6476	11.3962	11.5919	11.9609	11.8118	11.6282	11.1858	10.9373	11.5598	11.5898	11.6798	11.8724	11.0308	11.0783	11.3662	11.3652	11.188
41.m01384_at	41.m01384	coproporphyrinogen oxidase, putative	-0.721978	0.128751	10.4345	9.98587	9.57584	10.2925	10.2246	10.7265	10.3019	10.9647	10.9188	11.13	10.707	10.5002	10.4995	10.1245	10.8473	10.9385	10.4341	10.6425	10.3564	10.7642	11.1583	10.8549	11.1595	10.9247	11.2691	10.8458	10.3997	10.3002	11.736	10.9659	11.2706	10.6102	10.9014	10.5779	11.2479	10.3665	10.5483	10.201	10.7938	10.9509	10.1864	10.5442	10.618	10.1149	10.7431
49.m03319_at	49.m03319	hypothetical protein	-0.725303	-0.72429	7.38153	7.49823	7.2506	7.57091	7.4605	8.14529	8.44873	8.56459	8.35832	8.17796	8.25914	8.23015	7.86764	8.30324	8.24253	8.16575	8.17111	8.06824	7.91324	8.34116	8.17725	8.10919	7.79367	7.81114	8.35469	8.77759	8.44532	8.401	8.24279	8.12873	7.6977	8.49621	8.18545	7.58119	8.01626	8.09399	7.94853	8.23693	8.14055	8.38071	8.1419	8.28198	8.17937	8.46411	8.81414
20.m03944_at	20.m03944	hypothetical protein	-0.726265	-0.105873	12.1634	11.9919	12.1567	12.2329	12.3157	13.0381	12.7286	12.8561	12.9439	13.0712	12.5186	12.3695	12.5976	12.7031	12.7473	13.0383	12.5358	12.4062	12.1592	12.9954	12.9523	12.9183	12.6253	12.5438	12.6645	12.6889	12.5265	12.5732	12.927	12.5484	12.8632	12.9827	12.8681	12.9481	12.7166	12.0898	12.7735	12.7378	12.7641	13.0094	12.4088	12.4103	12.6846	12.5135	12.6212
46.m01664_at	46.m01664	conserved hypothetical protein	-0.728449	-0.876479	7.41678	7.07874	7.46475	7.09758	7.5974	8.33315	7.91422	8.26451	8.01613	7.93466	8.01713	7.92943	7.79515	7.95983	7.63959	7.93966	8.13723	7.93479	7.72274	8.00784	8.0282	7.62292	7.6225	7.70578	7.94602	7.71836	7.86169	7.89001	7.80375	7.86596	7.7213	7.96467	8.02984	7.55556	7.6965	7.54072	7.82893	8.08256	7.89115	8.05113	7.78691	7.99328	7.72333	7.60214	7.47922
55.m08208_at	55.m08208	hypothetical protein	-0.746071	-1.10138	9.69339	8.91525	9.46329	9.44997	10.4438	10.4126	10.0643	10.3946	9.84511	10.4714	10.4417	10.5318	10.6153	10.2122	10.0131	10.4595	10.8456	10.5796	10.5286	10.6303	10.3903	10.2332	10.7241	10.0334	10.8169	10.3884	10.8262	11.2092	10.454	10.4909	10.2462	10.6771	10.6766	10.7025	10.5725	10.0356	10.5581	10.3759	10.4666	10.4309	10.8419	10.6449	10.4911	10.441	10.0249
50.m03419_at	50.m03419	hypothetical protein	-0.768262	0.0401199	9.52945	9.3054	9.49727	9.69683	9.66519	10.2488	9.9322	10.1205	10.2701	10.349	9.73302	9.68045	9.71873	9.77035	10.3149	10.4776	9.62819	9.74199	9.51894	10.3053	10.5647	10.3292	9.83895	9.98139	9.58538	10.341	9.89993	9.65236	10.0625	9.93523	10.0012	10.2154	10.2346	9.98821	9.86013	9.72631	9.93564	9.87392	10.2598	10.5171	9.61796	9.88886	10.0938	10.1539	10.4086
641.m03162_at	641.m03162	hypothetical protein	-0.786846	-1.03046	8.19441	8.12132	8.14944	8.30294	8.55338	9.21292	8.46126	9.03673	8.90871	9.02844	9.21122	8.65854	8.85816	8.82059	8.76311	9.08564	9.25245	8.49628	8.58317	9.03949	9.30999	8.66586	9.08094	8.75694	8.71878	9.10512	9.10872	9.11097	8.82774	8.84207	8.8908	9.1452	9.20849	9.09205	9.00405	8.65332	8.83106	8.92469	8.89877	9.09029	9.09118	9.08186	8.6956	8.63557	8.40827
55.m04719_at	55.m04719	hypothetical protein	-0.805332	0.960185	8.39951	8.27104	8.47768	8.28619	8.11908	9.41816	8.90737	9.36182	9.3674	8.95539	7.20209	7.97923	7.56449	7.5112	8.80823	8.9597	7.64376	7.7995	7.31722	8.96471	8.72623	8.72202	8.64709	8.35619	9.16198	9.49158	8.16927	8.40059	8.89279	7.7017	8.30394	8.95742	8.61359	8.45564	8.03196	7.64319	7.8716	7.8181	8.72499	8.68939	7.85023	7.64739	8.43592	8.69892	8.77685
44.m02545_at	44.m02545	SNF2 family helicase, putative	-0.816894	-1.1269	6.82599	6.6176	7.50203	6.97702	7.6189	8.23544	7.60907	8.17471	7.76006	8.11491	7.50456	7.30449	8.10916	7.79467	7.6852	8.27225	8.17204	7.61358	7.66614	7.95354	7.89828	7.8496	7.57677	7.03289	8.09915	7.67809	7.5981	8.14387	7.3734	7.46577	7.36822	8.11506	7.83694	7.89824	7.3715	7.07914	7.78254	8.07067	7.67366	8.16953	7.78502	7.73756	7.66787	8.04864	7.22695
42.m03487_at	42.m03487	conserved hypothetical protein	-0.82175	-0.120693	8.51172	7.99144	8.08358	8.62805	8.60848	9.48781	9.85535	9.29791	9.67238	8.99028	8.99636	8.78081	8.86217	8.81099	9.21226	9.09844	8.63405	8.96106	8.62073	9.26166	9.12681	9.13571	8.84101	8.69694	8.95857	8.88763	9.1695	8.91478	9.25324	9.21407	8.8192	9.15442	8.94454	8.99414	9.0485	9.10299	9.05157	8.99034	9.13754	9.1735	8.81453	8.73203	8.70287	8.98279	9.01198
583.m05733_at	583.m05733	conserved hypothetical protein	-0.823476	-1.01727	7.7986	7.44108	7.59926	7.73802	8.22307	8.89607	8.0823	8.31107	8.95803	8.87462	8.46785	8.75096	8.66151	8.7258	8.77809	8.91556	8.62023	8.597	8.53267	8.65312	9.24361	8.73883	8.40784	8.2091	8.05121	8.26144	8.55843	8.44235	8.34731	8.56546	8.52722	8.53986	8.64885	8.59395	8.22979	8.28621	8.62672	8.75366	8.43281	8.97377	8.25849	8.6731	8.72596	8.08322	8.32964
80.m02364_at	80.m02364	RNA polymerase Rpb7, N-terminal domain-containing protein	-0.831621	-0.817372	7.65953	7.53175	6.82611	7.23478	6.89699	8.55254	8.23112	8.19548	8.05222	7.90059	7.80746	7.66271	7.5194	7.82158	7.7121	8.29389	7.81815	7.47207	7.57635	8.25224	8.32584	7.91097	7.67243	7.76207	7.7122	7.96606	7.96996	7.68768	7.76406	7.59172	7.6671	8.19218	8.30742	7.71425	7.7454	7.05618	7.50327	7.89686	7.91229	8.31295	7.32972	7.71907	7.32882	7.59622	7.40331
42.m03539_at	42.m03539	hypothetical protein	-0.834689	-0.655987	8.32403	8.69941	8.77571	8.75542	8.98296	9.83758	9.26262	9.63636	9.57113	9.76867	9.15404	8.94473	9.56334	9.19701	9.39896	9.66815	9.3498	8.91262	9.23318	9.50805	9.54668	9.59121	8.74645	9.13553	8.94912	8.8797	9.12437	9.19753	9.15655	9.06834	9.42933	9.4909	9.36422	9.68053	9.24847	8.6164	9.32252	9.33084	9.24444	9.64567	9.14325	9.1192	9.19177	8.83972	8.53673
583.m05352_at	583.m05352	hypothetical protein	-0.846482	0.0837472	10.9982	10.9893	10.5925	11.1352	10.747	11.828	11.6251	12.0259	11.9797	11.7178	11.3767	11.3753	11.1817	11.3352	11.8819	11.7651	11.51	11.1574	10.8905	11.8935	12.1681	11.713	11.2089	11.3583	11.7653	11.4671	11.285	11.3815	12.0328	11.4802	11.3877	12.1509	11.9493	10.7321	11.5434	10.8503	11.2291	11.5676	11.6345	11.768	11.2215	11.2564	11.2285	10.9374	11.4443
641.m00182_at	641.m00182	choline kinase, putative	-0.894795	-0.677775	10.8746	10.4867	10.6302	10.7778	11.1584	11.9323	11.3506	11.7959	11.7188	11.7299	11.8398	11.6304	11.6598	11.4932	11.5804	11.7025	11.689	11.5623	11.5638	11.8652	11.8161	11.5674	11.6388	11.2558	12.052	11.2911	11.2915	11.5673	11.9773	11.8214	11.7691	11.8308	11.8888	11.6022	11.8036	11.3185	11.8379	11.666	11.7847	11.8685	11.3971	11.6202	11.7063	11.5702	11.2861
25.m01863_at	25.m01863	hypothetical protein	-0.898148	-1.09176	9.8637	9.7067	9.79096	9.61646	9.97387	10.8256	10.4993	10.1939	10.1327	10.9482	10.6842	10.039	10.6478	11.0468	10.8517	11.1331	10.5214	10.2799	10.3158	10.6378	11.1341	10.9407	10.5035	10.2179	10.2238	10.2385	10.7127	10.4338	10.8199	10.5372	10.5654	10.7773	10.79	11.0545	10.1647	10.0638	10.5445	10.9025	10.406	11.2449	9.87617	10.2272	10.604	10.8022	10.3759
27.m00857_at	27.m00857	conserved hypothetical protein	-0.898879	-1.568	5.69364	5.5782	5.81026	5.42139	6.08604	6.84531	6.14622	6.79158	6.46781	6.60793	6.48212	6.4541	6.76515	6.60681	6.26572	6.89469	6.76171	6.44037	6.83486	6.65482	6.22022	6.39017	6.49384	6.00834	6.52177	6.75899	6.98384	6.88775	6.25532	6.69762	6.20739	6.30538	6.41702	6.73404	6.4804	6.2192	6.41173	6.58925	6.48421	6.79944	6.25487	6.93739	6.42343	6.47037	6.43321
59.m03401_at	59.m03401	CHCH domain-containing protein	-0.927896	-0.41959	9.25956	9.05551	9.10563	9.29931	9.37677	10.1895	9.42941	9.60715	9.97225	10.1643	9.84092	9.38166	9.67611	10.0749	10.4784	10.14	9.32651	9.47511	9.2042	9.55989	10.5877	10.1221	9.36355	9.26479	9.30104	9.41875	9.09118	8.94364	10.4872	9.80963	10.2048	9.73236	9.84502	9.6936	9.76649	9.33625	9.78944	9.95585	9.44237	10.3904	9.04432	9.35217	9.71874	9.25899	9.69764
55.m08211_at	55.m08211	hypothetical protein	-0.938044	0.29737	9.30943	9.18224	9.47374	9.18684	9.13094	10.1517	10.3622	10.3264	10.114	10.1721	9.06553	9.02913	9.28952	9.65602	10.1548	10.3755	9.07675	9.09229	9.0559	10.2678	10.3896	10.3482	9.31967	9.0544	10.2437	10.2444	9.3552	9.37809	10.2646	9.3002	9.76379	10.2466	10.1627	9.60752	9.53353	8.80571	9.55038	9.9879	10.0835	10.4572	8.93358	9.13072	9.75807	10.5783	9.90194
50.m03414_at	50.m03414	hypothetical protein	-0.945886	-0.387664	7.53512	7.33659	7.80606	7.39238	7.87223	8.45399	8.44248	8.52317	8.44763	8.5766	8.02976	7.89987	8.27642	8.23938	8.25751	8.80542	8.22897	7.85082	7.80461	8.67231	8.62436	8.76123	7.92769	8.072	8.49873	7.98112	8.04256	8.45262	8.60216	8.13749	8.47925	8.69078	8.66361	8.59165	7.91423	7.44934	8.52849	8.442	8.68717	8.76165	7.73589	7.89137	8.27958	8.4116	7.8848
50.m03374_at	50.m03374	hypothetical protein	-0.954671	-1.14999	8.5435	7.91685	8.20427	8.36897	9.06943	9.43883	9.07144	8.89953	8.80668	9.08985	9.59398	9.49991	9.399	9.49281	9.10576	9.10708	9.51502	9.42118	9.35583	8.90945	9.3158	9.07491	9.16239	9.15256	9.07619	8.29559	9.5304	9.73517	9.15286	9.67141	9.18934	9.169	9.5256	9.5377	9.25959	9.48233	9.69526	9.44076	9.34005	9.26854	9.38387	9.27492	8.80488	9.06576	8.40312
59.m03673_at	59.m03673	ABC transporter, putative	-0.963627	-0.296161	8.08087	7.88723	8.78172	8.15307	8.03495	8.91786	9.12254	9.4208	8.97978	8.85671	8.74343	8.4415	8.37037	9.04545	8.91698	9.00268	8.39427	8.49478	8.29458	8.88066	8.98129	8.84642	8.24216	8.32286	9.0774	8.97536	8.53833	8.63238	8.83864	8.41697	8.38277	9.08944	8.84068	8.49439	8.45646	8.21917	8.41452	9.07783	8.67593	9.03832	8.21087	8.2856	8.52359	9.36761	8.58141
59.m03529_at	59.m03529	hypothetical protein	-1.0036	0.0256487	10.9423	10.6256	10.7802	10.58	10.922	11.9515	11.4672	11.5182	11.9149	12.0695	11.0837	11.0613	11.4195	11.3472	11.9257	11.8393	11.0135	11.1511	10.5568	11.7266	11.9212	11.9026	11.3138	11.4478	11.3017	11.4578	11.3913	11.1535	12.0279	11.424	11.9763	11.7252	11.7138	11.3467	11.3329	10.5656	11.4833	11.41	11.463	11.7857	10.4661	10.8873	11.483	10.9662	11.3388
33.m01361_at	33.m01361	hypothetical protein	-1.02388	-0.623429	7.89393	7.91903	7.67233	7.99238	8.09529	8.8728	8.42822	8.87779	9.22978	9.32407	8.25197	8.77315	8.66376	8.74926	9.30022	9.21824	8.63894	8.61743	8.52731	9.1861	9.35125	9.30831	8.44924	8.35938	8.21315	8.57396	8.44434	8.3895	8.85302	8.72314	9.13173	9.10203	9.164	9.25416	8.37953	8.57206	8.74009	8.95652	8.97996	9.49629	8.11563	8.697	8.57454	8.44967	8.83984
49.m00054_at	49.m00054	hypothetical protein	-1.15494	0.0459276	11.6128	11.2053	11.543	11.4364	11.7067	12.9553	12.598	12.8436	13.0305	12.8804	11.5462	11.8512	12.2232	11.9646	12.7115	13.0632	11.8755	11.9029	11.5515	13.0176	12.9018	12.9744	11.6722	12.2478	12.4369	11.9066	11.9389	12.0052	12.9013	12.1978	12.6627	12.9171	12.9006	12.4584	12.1577	11.333	12.4257	12.2993	12.7294	12.814	11.6183	11.5109	12.1032	11.8339	12.1165
57.m01733_at	57.m01733	hypothetical protein	-1.16871	-0.180709	8.60683	8.52408	9.32228	8.75566	9.09166	9.97964	9.66732	9.82202	9.76994	9.76143	8.6884	8.64801	9.32328	9.13656	9.39894	9.81905	8.75371	8.99542	8.80125	9.25292	9.39009	9.74913	9.09357	8.74891	9.58736	9.15218	8.86948	8.86092	9.52024	8.78939	9.52702	9.42505	9.26252	9.55215	8.763	8.44884	9.23717	9.04237	9.18484	9.73339	8.29076	8.52956	9.00946	9.42081	8.9438
27.m00866_at	27.m00866	hypothetical protein	-1.19336	-0.274125	6.95502	6.66709	7.31216	7.15183	6.81042	7.95011	7.49402	8.31728	8.50709	7.90184	8.01656	7.62135	7.20273	8.04979	8.52018	7.90555	7.98755	7.4955	6.68267	8.10635	8.278	7.65493	7.63758	8.13788	7.94114	7.66786	7.79573	7.66717	8.52694	7.98644	7.66419	8.22017	8.09524	6.9452	7.85707	7.19174	7.26083	8.04441	7.94837	7.63565	7.45029	7.34887	7.14534	7.6572	7.87416
44.m02784_at	44.m02784	rhoGAP protein, putative	-1.30063	-0.838407	7.84219	7.27354	7.39542	7.48763	7.87734	8.78997	8.93037	8.97824	8.96821	8.62031	8.92483	8.69704	8.60407	8.67259	8.83871	8.92996	8.63813	8.81383	8.4777	8.95321	8.97954	8.47422	8.74455	8.09175	8.58315	8.73121	8.824	9.06317	8.9638	8.88976	8.25364	9.02485	8.85614	8.76897	8.73238	8.88133	8.81652	8.82303	9.01647	9.10153	8.74941	8.95023	8.23555	8.49418	8.65456
39.m00359_at	39.m00359	hypothetical protein	-1.49272	-0.441366	9.25757	9.02311	9.46108	9.35038	9.5606	10.658	9.9685	10.679	10.7148	11.0304	9.95019	9.47302	10.1588	10.0258	10.7572	11.0203	9.81099	9.48444	9.17878	10.6503	10.8855	11.0039	9.68466	10.1598	9.9774	9.61516	9.54857	9.79921	10.8221	9.99517	10.6323	10.8311	10.7242	10.7355	10.0994	9.14252	10.2486	10.0848	10.5835	10.9119	9.5241	9.25511	9.78457	9.53812	9.70449
80.m00093_at	80.m00093	aminotransferase, putative	-2.9412	-3.34305	6.59032	5.98437	6.13994	6.88785	8.50431	9.51597	9.84168	9.81851	9.61016	9.6716	10.0736	10.0729	10.233	9.76167	9.77913	9.74976	9.77765	9.90608	10.1459	9.7602	9.71062	9.89884	9.37531	8.8093	9.35375	9.45499	9.78602	9.97482	9.83102	9.99946	9.74976	9.90778	9.85117	10.158	9.70269	9.27927	10.2869	9.99923	9.91992	9.96188	8.75304	10.2548	10.093	10.0209	9.80031
[truncated: 42 more columns]
